# Supplementary material for: GPR65 Inactivation in Tumor Cells Drives Antigen-Independent CAR T-cell Resistance via Macrophage Remodeling
Source: Cancer Discov. 2025 Feb 25;15(5):1018–36. doi: 10.1158/2159-8290.CD-24-0841 (PMC12046320; doi:10.1158/2159-8290.CD-24-0841)
Supplement: Supplementary Tables S1-S5 — Table S1: Differential expression and Activity analysis of human (h.CR vs h.NR) and mouse (m.CR vs m.PR) B-ALL tumor samples. The colum is ranked by combined Z-score of human and mouse DE results. Table S2: Functional enrichment analysis upregulated and downregulated genes in m.CR vs m.PR tumors RNA-seq. Table S3: Differential Expression analysis results of CART T cells treated with No tumor, CR tumors or GPR65 KO tumors. Table S4: Differential Expression analysis of GPR65 KO vs m.CR tumor cells from Day 7 Untreated, Day 11 Untreated and Day 11 CAR-T cell treated tumors. Table S5: NetBID2 Hidden driver analysis of 1035 TF comparing CAR T Treated GPR65 KO and CR tumors. [file cd-24-0841_supplementary_tables_s1-s5_suppst1.xlsx]

## Sheet: Table S1
Table S1: Differential expression and Activity analysis of human (h.CR vs h.NR) and mouse (m.CR vs m.PR) B-ALL tumor samples. The colum is ranked by combined Z-score of human and mouse DE results.
originalID_label	originalID	gene_label	geneSymbol	funcType	Size	Z.CR_vs_NR_DA	AveExpr.CR_vs_NR_DA	Ave.NR.CR_vs_NR_DA	Ave.CR.CR_vs_NR_DA	logFC.CR_vs_NR_DA	P.Value.CR_vs_NR_DA	Z.CR_vs_NR_DE	AveExpr.CR_vs_NR_DE	Ave.NR.CR_vs_NR_DE	Ave.CR.CR_vs_NR_DE	logFC.CR_vs_NR_DE	P.Value.CR_vs_NR_DE	Z.CR_vs_PR_DE	Zcomb_hCR_vs_hNR_mCR_vs_mPR	AveExpr.CR_vs_PR_DE	Ave.NR.CR_vs_PR_DE	Ave.CR.CR_vs_PR_DE	logFC.CR_vs_PR_DE	P.Value.CR_vs_PR_DE	ensembl_gene_id	external_gene_name	gene_biotype	chromosome_name	strand	start_position	end_position	band	description	phenotype_description	hgnc_symbol	entrezgene	refseq_mrna
GPR65_SIG	GPR65	GPR65_SIG	GPR65	SIG	50	2.92377	0.0272852	-0.0289306	0.050955	0.0798856	0.00345822	2.08465	4.17626	3.43918	4.48662	1.04744	0.0371011	7.45093	6.74267	1.30929	-0.94227	3.56085	4.50312	9.26843e-14	ENSG00000140030	GPR65	protein_coding	14	1	88005135	88014811	q31.3	G protein-coupled receptor 65 [Source:HGNC Symbol;Acc:HGNC:4517]		GPR65	8477	NM_003608
GAA_SIG	GAA	GAA_SIG	GAA	SIG	12	1.92563	0.165934	0.144502	0.174958	0.0304554	0.0541505	2.53971	5.98849	5.41962	6.22801	0.808385	0.0110945	6.4229	6.33752	1.61662	0.393011	2.84023	2.44722	1.33704e-10	ENSG00000171298	GAA	protein_coding	17	1	80101556	80119881	q25.3	glucosidase alpha, acid [Source:HGNC Symbol;Acc:HGNC:4065]	Glycogen storage disease due to acid maltase deficiency infantile onset;Glycogen storage disease due to acid maltase deficiency late-onset;GLYCOGEN STORAGE DISEASE II;GLYCOGEN STORAGE DISEASE TYPE II	GAA	2548	NM_000152;NM_001079803;NM_001079804
DOCK9_SIG	DOCK9	DOCK9_SIG	DOCK9	SIG	47	1.99054	-0.0930659	-0.151334	-0.0685318	0.0828025	0.0465318	2.68079	3.61052	2.38194	4.12781	1.74587	0.0073448	5.95889	6.10918	0.697386	-0.0382227	1.43299	1.47122	2.53953e-09	ENSG00000088387	DOCK9	protein_coding	13	-1	98793429	99086625	q32.3	dedicator of cytokinesis 9 [Source:HGNC Symbol;Acc:HGNC:14132]		DOCK9	23348	NM_001130048;NM_001130049;NM_001130050;NM_001318849;NM_001366678;NM_015296
AK5_SIG	AK5	AK5_SIG	AK5	SIG	4	0.835258	-0.253054	-0.271483	-0.245294	0.0261897	0.403572	1.3369	1.86967	1.23348	2.13753	0.904054	0.181255	7.08598	5.95588	1.39205	-0.757269	3.54138	4.29865	1.38063e-12	ENSG00000154027	AK5	protein_coding	1	1	77282019	77559966	p31.1	adenylate kinase 5 [Source:HGNC Symbol;Acc:HGNC:365]		AK5	26289	NM_012093;NM_174858
IL2RA_SIG	IL2RA	IL2RA_SIG	IL2RA	SIG	23	3.15738	0.00722139	-0.0688135	0.0392361	0.10805	0.00159195	2.03766	2.9153	1.48479	3.51762	2.03283	0.0415843	6.22728	5.8442	0.677728	-0.351649	1.7071	2.05875	4.74587e-10	ENSG00000134460	IL2RA	protein_coding	10	-1	6010689	6062370	p15.1	interleukin 2 receptor subunit alpha [Source:HGNC Symbol;Acc:HGNC:6008]	DIABETES MELLITUS INSULIN-DEPENDENT 10;IMMUNODEFICIENCY 41 WITH LYMPHOPROLIFERATION AND AUTOIMMUNITY;Immunodeficiency due to CD25 deficiency;Oligoarticular juvenile idiopathic arthritis;Rheumatoid factor-negative juvenile idiopathic arthritis	IL2RA	3559	NM_000417;NM_001308242;NM_001308243
RASGRP1_SIG	RASGRP1	RASGRP1_SIG	RASGRP1	SIG	20	0.675861	-0.109206	-0.125232	-0.102458	0.0227739	0.499129	1.56507	5.18228	4.68417	5.392	0.707831	0.117567	6.4535	5.66999	1.77196	0.405877	3.13805	2.73217	1.09293e-10	ENSG00000172575	RASGRP1	protein_coding	15	-1	38488103	38565575	q14	RAS guanyl releasing protein 1 [Source:HGNC Symbol;Acc:HGNC:9878]	Autoimmune lymphoproliferative syndrome	RASGRP1	10125	NM_001128602;NM_001306086;NM_005739
ADARB1_SIG	ADARB1	ADARB1_SIG	ADARB1	SIG	84	1.18399	-0.129525	-0.161927	-0.115882	0.0460451	0.236419	1.48642	4.51217	3.7968	4.81338	1.01657	0.137168	6.47648	5.63062	0.51181	-0.923628	1.94725	2.87088	9.38874e-11	ENSG00000197381	ADARB1	protein_coding	21	1	45073853	45226560	q22.3	adenosine deaminase, RNA specific B1 [Source:HGNC Symbol;Acc:HGNC:226]		ADARB1	104	NM_001112;NM_001160230;NM_001346687;NM_001346688;NM_015833;NM_015834
PAK1_SIG	PAK1	PAK1_SIG	PAK1	SIG	0	0.570731	0.00999704	0.00230023	0.0132378	0.0109376	0.568182	0.734354	6.84387	6.71907	6.89642	0.17735	0.462733	7.20843	5.6164	0.870641	-0.962888	2.70417	3.66706	5.66012e-13	ENSG00000149269	PAK1	protein_coding	11	-1	77321707	77474635	q14.1	p21 (RAC1) activated kinase 1 [Source:HGNC Symbol;Acc:HGNC:8590]	INTELLECTUAL DEVELOPMENTAL DISORDER WITH MACROCEPHALY SEIZURES ANDSPEECH DELAY	PAK1	5058	NM_001128620;NM_002576
PPP2R5B_SIG	PPP2R5B	PPP2R5B_SIG	PPP2R5B	SIG	17	2.65878	0.0286374	0.00021686	0.0406039	0.040387	0.00784231	1.87069	4.93744	4.57386	5.09053	0.516666	0.0613887	5.87704	5.47847	2.87088	2.0375	3.70427	1.66677	4.17657e-09	ENSG00000068971	PPP2R5B	protein_coding	11	1	64917553	64934475	q13.1	protein phosphatase 2 regulatory subunit B'beta [Source:HGNC Symbol;Acc:HGNC:9310]		PPP2R5B	5526	NM_006244
SLC37A1_SIG	SLC37A1	SLC37A1_SIG	SLC37A1	SIG	6	3.62498	0.244379	0.203004	0.2618	0.0587954	0.000288988	1.11143	4.79173	4.5041	4.91283	0.408736	0.266382	6.60812	5.45855	0.195308	-0.89747	1.28809	2.18555	3.89237e-11	ENSG00000160190	SLC37A1	protein_coding	21	1	42496008	42581440	q22.3	solute carrier family 37 member 1 [Source:HGNC Symbol;Acc:HGNC:11024]		SLC37A1	54020	NM_001320537;NM_018964
PYCARD_SIG	PYCARD	PYCARD_SIG	PYCARD	SIG	28	1.46512	0.156597	0.129256	0.168109	0.038853	0.142888	0.701672	5.35795	5.23358	5.41031	0.176731	0.482884	7.01777	5.45847	0.838164	-1	2.67633	3.67633	2.25443e-12	ENSG00000103490	PYCARD	protein_coding	16	-1	31201486	31203450	p11.2	PYD and CARD domain containing [Source:HGNC Symbol;Acc:HGNC:16608]		PYCARD	29108	NM_013258;NM_145182
CHPF_SIG	CHPF	CHPF_SIG	CHPF	SIG	23	1.74607	-0.166542	-0.22205	-0.143171	0.0788795	0.0807981	1.84728	1.084	0.291139	1.41783	1.1267	0.0647065	5.76206	5.38062	0.728454	-0.155858	1.61277	1.76862	8.30937e-09	ENSG00000123989	CHPF	protein_coding	2	-1	219538948	219543809	q35	chondroitin polymerizing factor [Source:HGNC Symbol;Acc:HGNC:24291]		CHPF	79586	NM_001195731;NM_024536
INPP4B_SIG	INPP4B	INPP4B_SIG	INPP4B	SIG	34	3.09475	-0.112983	-0.196924	-0.0776396	0.119284	0.0019698	1.82098	4.16896	3.23353	4.56283	1.32929	0.0686095	5.78339	5.3771	1.7852	0.95036	2.62003	1.66967	7.32104e-09	ENSG00000109452	INPP4B	protein_coding	4	-1	142023160	142847432	q31.21	inositol polyphosphate-4-phosphatase type II B [Source:HGNC Symbol;Acc:HGNC:6075]		INPP4B	8821	NM_001101669;NM_001331040;NM_003866
EIF5A2_SIG	EIF5A2	EIF5A2_SIG	EIF5A2	SIG	33	1.6271	-0.326027	-0.413074	-0.289375	0.123699	0.103717	1.66453	1.18167	0.494158	1.47114	0.976986	0.0960058	5.93427	5.37317	1.23978	0.372804	2.10675	1.73395	2.95156e-09	ENSG00000163577	EIF5A2	protein_coding	3	-1	170888418	170908644	q26.2	eukaryotic translation initiation factor 5A2 [Source:HGNC Symbol;Acc:HGNC:3301]		EIF5A2	56648	NM_020390
CRAT_SIG	CRAT	CRAT_SIG	CRAT	SIG	16	1.53186	0.0387127	0.0261102	0.044019	0.0179088	0.125557	1.37189	4.70519	4.54328	4.77336	0.230082	0.170097	6.17675	5.3377	0.54985	-0.367016	1.46672	1.83373	6.54343e-10	ENSG00000095321	CRAT	protein_coding	9	-1	129094794	129111189	q34.11	carnitine O-acetyltransferase [Source:HGNC Symbol;Acc:HGNC:2342]	NEURODEGENERATION WITH BRAIN IRON ACCUMULATION 8	CRAT	1384	NM_000755;NM_001257363;NM_001346546;NM_001346547;NM_001346548;NM_001346549;NM_004003
TLE1_SIG	TLE1	TLE1_SIG	TLE1	SIG	40	0.0566259	0.0658865	0.0645109	0.0664656	0.00195467	0.954843	0.91969	5.38894	5.00385	5.55108	0.547225	0.357735	6.53831	5.2736	0.0335825	-0.992958	1.06012	2.05308	6.22169e-11	ENSG00000196781	TLE1	protein_coding	9	-1	81583683	81689547	q21.32	TLE family member 1, transcriptional corepressor [Source:HGNC Symbol;Acc:HGNC:11837]		TLE1	7088	NM_001303103;NM_001303104;NM_005077
CTBS_SIG	CTBS	CTBS_SIG	CTBS	SIG	57	2.97492	0.0603718	0.0135077	0.080104	0.0665963	0.00293067	1.40658	4.81166	4.59401	4.9033	0.309292	0.159553	5.93684	5.19258	1.07935	0.191902	1.96679	1.77489	2.90562e-09	ENSG00000117151	CTBS	protein_coding	1	-1	84549611	84574480	p22.3	chitobiase [Source:HGNC Symbol;Acc:HGNC:2496]		CTBS	1486	NM_004388
ST3GAL4_SIG	ST3GAL4	ST3GAL4_SIG	ST3GAL4	SIG	64	0.621198	0.00299148	-0.0137754	0.0100512	0.0238266	0.534469	0.352039	3.52333	3.43067	3.56235	0.131677	0.724809	6.95279	5.16529	1.97376	0.253416	3.69411	3.4407	3.58137e-12	ENSG00000110080	ST3GAL4	protein_coding	11	1	126355640	126440344	q24.2	ST3 beta-galactoside alpha-2,3-sialyltransferase 4 [Source:HGNC Symbol;Acc:HGNC:10864]		ST3GAL4	6484	NM_001254757;NM_001254758;NM_001254759;NM_001348396;NM_001348397;NM_001348398;NM_001348399;NM_001348400;NM_006278
PDE4D_SIG	PDE4D	PDE4D_SIG	PDE4D	SIG	18	2.02359	-0.0275553	-0.0756835	-0.00729082	0.0683927	0.0430124	1.72826	4.2475	3.79493	4.43806	0.64313	0.083941	5.54082	5.14002	0.393937	-0.25708	1.04495	1.30203	3.01061e-08	ENSG00000113448	PDE4D	protein_coding	5	-1	58969038	60522120	q12.1	phosphodiesterase 4D [Source:HGNC Symbol;Acc:HGNC:8783]	Acrodysostosis;ACRODYSOSTOSIS 2 WITH OR WITHOUT HORMONE RESISTANCE;Acrodysostosis with multiple hormone resistance;PDE4D haploinsufficiency syndrome;STROKE SUSCEPTIBILITY TO 1	PDE4D	5144	NM_001104631;NM_001165899;NM_001197218;NM_001197219;NM_001197220;NM_001197221;NM_001197222;NM_001197223;NM_001349241;NM_001349242;NM_001349243;NM_001364599;NM_006203
IL27RA_SIG	IL27RA	IL27RA_SIG	IL27RA	SIG	31	2.83476	-0.00738171	-0.0712572	0.0195132	0.0907704	0.00458603	2.21546	4.64989	4.15233	4.85939	0.707054	0.0267286	4.99889	5.10132	2.39633	1.91223	2.88043	0.968201	5.7661e-07	ENSG00000104998	IL27RA	protein_coding	19	1	14031762	14053218	p13.12	interleukin 27 receptor subunit alpha [Source:HGNC Symbol;Acc:HGNC:17290]		IL27RA	9466	NM_004843
CAMK4_SIG	CAMK4	CAMK4_SIG	CAMK4	SIG	31	1.85485	-0.129526	-0.184713	-0.106289	0.0784241	0.0636174	1.69568	4.42134	3.56206	4.78315	1.22109	0.0899462	5.47791	5.07249	1.87948	1.21049	2.54846	1.33796	4.30379e-08	ENSG00000152495	CAMK4	protein_coding	5	1	111223653	111494886	q22.1	calcium/calmodulin dependent protein kinase IV [Source:HGNC Symbol;Acc:HGNC:1464]		CAMK4	814	NM_001323374;NM_001323375;NM_001323376;NM_001323377;NM_001744
GRB7_SIG	GRB7	GRB7_SIG	GRB7	SIG	35	-0.369561	0.00885494	0.0203536	0.00401338	-0.0163403	0.711709							7.08916	5.0128	1.99486	-0.0711267	4.06084	4.13196	1.34924e-12	ENSG00000141738	GRB7	protein_coding	17	1	39737927	39747291	q12	growth factor receptor bound protein 7 [Source:HGNC Symbol;Acc:HGNC:4567]		GRB7	2886	NM_001030002;NM_001242442;NM_001242443;NM_001330207;NM_005310
KLRD1_SIG	KLRD1	KLRD1_SIG	KLRD1	SIG	27	1.70324	-0.532323	-0.67871	-0.470686	0.208024	0.0885226	1.20966	3.01547	2.35422	3.29389	0.939666	0.226409	5.8744	5.00919	-0.139885	-0.894597	0.614827	1.50942	4.2437e-09	ENSG00000134539	KLRD1	protein_coding	12	1	10226058	10329608	p13.2	killer cell lectin like receptor D1 [Source:HGNC Symbol;Acc:HGNC:6378]		KLRD1	3824	NM_001114396;NM_001351060;NM_001351062;NM_001351063;NM_002262;NM_007334
OPTN_SIG	OPTN	OPTN_SIG	OPTN	SIG	21	2.31459	0.0930706	0.0510306	0.110772	0.059741	0.0206353	3.44851	6.60036	6.03305	6.83922	0.806176	0.000563685	3.61245	4.99285	0.974601	0.722353	1.22685	0.504496	0.000303321	ENSG00000123240	OPTN	protein_coding	10	1	13099449	13138308	p13	optineurin [Source:HGNC Symbol;Acc:HGNC:17142]	Amyotrophic lateral sclerosis;AMYOTROPHIC LATERAL SCLEROSIS 12;GLAUCOMA NORMAL TENSION SUSCEPTIBILITY TO;GLAUCOMA PRIMARY OPEN ANGLE	OPTN	10133	NM_001008211;NM_001008212;NM_001008213;NM_021980
HOPX_TF	HOPX	HOPX_TF	HOPX	TF	137	2.16201	-0.0416674	-0.0992046	-0.0174412	0.0817635	0.0306178	1.49026	2.7508	2.14904	3.00417	0.855126	0.136156	5.5194	4.95658	2.93043	2.20338	3.65747	1.45409	3.40152e-08	ENSG00000171476	HOPX	protein_coding	4	-1	56647988	56681899	q12	HOP homeobox [Source:HGNC Symbol;Acc:HGNC:24961]		HOPX	84525	NM_001145459;NM_001145460;NM_032495;NM_139211;NM_139212
ANXA11_SIG	ANXA11	ANXA11_SIG	ANXA11	SIG	17	2.77097	0.128373	0.0727902	0.151776	0.0789859	0.00558899	1.60002	7.36547	7.1631	7.45068	0.287584	0.109595	5.38943	4.94229	3.61151	3.10852	4.11449	1.00597	7.068e-08	ENSG00000122359	ANXA11	protein_coding	10	-1	80150889	80205572	q22.3	annexin A11 [Source:HGNC Symbol;Acc:HGNC:535]	Amyotrophic lateral sclerosis;AMYOTROPHIC LATERAL SCLEROSIS 23	ANXA11	311	NM_001157;NM_001278407;NM_001278408;NM_001278409;NM_145868;NM_145869
ASS1_SIG	ASS1	ASS1_SIG	ASS1	SIG	10	-0.753266	-0.170242	-0.144836	-0.180939	-0.0361038	0.45129							6.9798	4.93546	0.987502	-0.528032	2.50304	3.03107	2.95606e-12	ENSG00000130707	ASS1	protein_coding	9	1	130444929	130501274	q34.11	argininosuccinate synthase 1 [Source:HGNC Symbol;Acc:HGNC:758]	Acute neonatal citrullinemia type I;Adult-onset citrullinemia type I;CITRULLINEMIA CLASSIC;Citrullinemia Type I	ASS1	445	NM_000050;NM_054012
CD28_SIG	CD28	CD28_SIG	CD28	SIG	77	2.89722	-0.511469	-0.782823	-0.397215	0.385608	0.0037648	2.62939	3.12582	1.88865	3.64673	1.75808	0.00855391	4.3203	4.91417	-0.250785	-0.514948	0.0133779	0.528326	1.55814e-05	ENSG00000178562	CD28	protein_coding	2	1	203706475	203738912	q33.2	CD28 molecule [Source:HGNC Symbol;Acc:HGNC:1653]	Classic mycosis fungoides;Sezary syndrome	CD28	940	NM_001243077;NM_001243078;NM_006139
CAPN5_SIG	CAPN5	CAPN5_SIG	CAPN5	SIG	39	-0.701051	-0.0705453	-0.0621548	-0.0740782	-0.0119234	0.483271	0.393178	3.09576	3.00246	3.13505	0.132594	0.694188	6.53365	4.89801	1.40238	-0.367577	3.17233	3.53991	6.4186e-11	ENSG00000149260	CAPN5	protein_coding	11	1	77066961	77126155	q13.5	calpain 5 [Source:HGNC Symbol;Acc:HGNC:1482]	Autosomal dominant neovascular inflammatory vitreoretinopathy;VITREORETINOPATHY NEOVASCULAR INFLAMMATORY	CAPN5	726	NM_004055
CITED2_TF	CITED2	CITED2_TF	CITED2	TF	27	0.380786	-0.119703	-0.124878	-0.117524	0.00735335	0.703362	2.08918	5.68694	5.34138	5.83245	0.491068	0.0366913	4.8321	4.89409	4.98695	4.64808	5.32581	0.677732	1.35099e-06	ENSG00000164442	CITED2	protein_coding	6	-1	139371807	139374648	q24.1	Cbp/p300 interacting transactivator with Glu/Asp rich carboxy-terminal domain 2 [Source:HGNC Symbol;Acc:HGNC:1987]	ATRIAL SEPTAL DEFECT 8;Atrial septal defect ostium secundum type;Atrial septal defect sinus venosus type;Situs inversus totalis;Tetralogy of Fallot;VENTRICULAR SEPTAL DEFECT 2	CITED2	10370	NM_001168388;NM_001168389;NM_006079
ELOVL4_SIG	ELOVL4	ELOVL4_SIG	ELOVL4	SIG	17	2.90488	-0.519632	-0.769029	-0.414622	0.354407	0.00367392							6.88152	4.86597	0.784846	-0.677807	2.2475	2.92531	5.92187e-12	ENSG00000118402	ELOVL4	protein_coding	6	-1	79914814	79947553	q14.1	ELOVL fatty acid elongase 4 [Source:HGNC Symbol;Acc:HGNC:14415]	Congenital ichthyosis-intellectual disability-spastic quadriplegia syndrome;Ichthyosis spastic quadriplegia and mental retardation;SPINOCEREBELLAR ATAXIA 34;Spinocerebellar ataxia type 34;STARGARDT DISEASE;STARGARDT DISEASE 3	ELOVL4	6785	NM_022726
STARD8_SIG	STARD8	STARD8_SIG	STARD8	SIG	69	1.55722	-0.0113403	-0.0415425	0.00137645	0.0429189	0.119418	1.01956	3.96902	3.62444	4.1141	0.489661	0.307938	5.85786	4.86307	0.540829	-0.152052	1.23371	1.38576	4.6886e-09	ENSG00000130052	STARD8	protein_coding	X	1	68647666	68725842	q13.1	StAR related lipid transfer domain containing 8 [Source:HGNC Symbol;Acc:HGNC:19161]		STARD8	9754	NM_001142503;NM_001142504;NM_014725
PCYOX1L_SIG	PCYOX1L	PCYOX1L_SIG	PCYOX1L	SIG	8	1.19137	0.0537582	0.0382672	0.0602807	0.0220135	0.233509	2.07286	5.07582	4.79388	5.19454	0.400653	0.0381849	4.8042	4.86282	2.45036	2.09006	2.81067	0.720612	1.55375e-06	ENSG00000145882	PCYOX1L	protein_coding	5	1	149358037	149369653	q32	prenylcysteine oxidase 1 like [Source:HGNC Symbol;Acc:HGNC:28477]		PCYOX1L	78991	NM_001301054;NM_001301057;NM_024028
GLDC_SIG	GLDC	GLDC_SIG	GLDC	SIG	55	-1.66623	-0.0573824	-0.0344523	-0.0670371	-0.0325848	0.095668	-0.774835	2.86524	3.22826	2.71239	-0.51587	0.438437	7.62136	4.84122	3.10078	-0.920594	7.12216	8.04276	2.51026e-14	ENSG00000178445	GLDC	protein_coding	9	-1	6532464	6645783	p24.1	glycine decarboxylase [Source:HGNC Symbol;Acc:HGNC:4313]	Atypical glycine encephalopathy;GLDC-Related Glycine Encephalopathy;GLYCINE ENCEPHALOPATHY;Infantile glycine encephalopathy;Neonatal glycine encephalopathy	GLDC	2731	NM_000170
MX1_SIG	MX1	MX1_SIG	MX1	SIG	21	1.99671	0.115393	0.0199442	0.155583	0.135638	0.0458569	1.65323	6.58079	5.90636	6.86476	0.958397	0.098285	5.17543	4.82859	0.140156	-0.730713	1.01102	1.74174	2.27387e-07	ENSG00000157601	MX1	protein_coding	21	1	41420304	41459214	q22.3	MX dynamin like GTPase 1 [Source:HGNC Symbol;Acc:HGNC:7532]		MX1	4599	NM_001144925;NM_001178046;NM_001282920;NM_002462
HK1_SIG	HK1	HK1_SIG	HK1	SIG	10	1.66667	0.210222	0.116844	0.249539	0.132695	0.0955803	1.70403	7.30552	6.98867	7.43894	0.450269	0.0883759	5.05561	4.77978	3.23842	2.74316	3.73368	0.99052	4.29025e-07	ENSG00000156515	HK1	protein_coding	10	1	69269984	69401884	q22.1	hexokinase 1 [Source:HGNC Symbol;Acc:HGNC:4922]	Charcot-Marie-Tooth disease type 4G;HEMOLYTIC ANEMIA NONSPHEROCYTIC DUE TO HEXOKINASE DEFICIENCY;NEUROPATHY HEREDITARY MOTOR AND SENSORY RUSSE TYPE;Nonspherocytic hemolytic anemia due to hexokinase deficiency;RETINITIS PIGMENTOSA 79	HK1	3098	NM_000188;NM_001322364;NM_001322365;NM_001322366;NM_001322367;NM_001358263;NM_033496;NM_033497;NM_033498;NM_033500
CRLF1_SIG	CRLF1	CRLF1_SIG	CRLF1	SIG	8	0.0519859	0.116795	0.116289	0.117008	0.000719322	0.95854							6.7417	4.7671	1.62859	-0.318711	3.57589	3.8946	1.56545e-11	ENSG00000006016	CRLF1	protein_coding	19	-1	18572220	18607741	p13.11	cytokine receptor like factor 1 [Source:HGNC Symbol;Acc:HGNC:2364]	Cold-induced sweating syndrome;CRISPONI SYNDROME;CRISPONI/COLD-INDUCED SWEATING SYNDROME 1;Idiopathic achalasia	CRLF1	9244	NM_004750
SLAMF7_SIG	SLAMF7	SLAMF7_SIG	SLAMF7	SIG	17	2.29458	-0.330462	-0.504003	-0.257392	0.24661	0.0217574	1.93973	4.00919	3.1239	4.38195	1.25805	0.052413	4.76855	4.74347	2.54064	1.85039	3.23089	1.38049	1.85558e-06	ENSG00000026751	SLAMF7	protein_coding	1	1	160739057	160754821	q23.3	SLAM family member 7 [Source:HGNC Symbol;Acc:HGNC:21394]		SLAMF7	57823	NM_001282588;NM_001282589;NM_001282590;NM_001282591;NM_001282592;NM_001282593;NM_001282594;NM_001282595;NM_001282596;NM_021181
RADIL_SIG	RADIL	RADIL_SIG	RADIL	SIG	33	0.65089	-0.018271	-0.0268818	-0.0146453	0.0122365	0.515117	0.0124641	1.70026	1.69268	1.70345	0.0107616	0.990055	6.68993	4.73931	0.42409	-0.997237	1.84542	2.84265	2.23276e-11	ENSG00000157927	RADIL	protein_coding	7	-1	4797055	4883719	p22.1	Rap associating with DIL domain [Source:HGNC Symbol;Acc:HGNC:22226]		RADIL	55698	NM_018059
PLSCR1_TF	PLSCR1	PLSCR1_TF	PLSCR1	TF	132	1.91137	0.0356389	0.00532935	0.0484008	0.0430714	0.0559565	0.92381	5.90412	5.70603	5.98752	0.28149	0.355585	5.75506	4.72267	3.90742	2.96113	4.85372	1.89259	8.66122e-09	ENSG00000188313	PLSCR1	protein_coding	3	-1	146515180	146544856	q24	phospholipid scramblase 1 [Source:HGNC Symbol;Acc:HGNC:9092]		PLSCR1	5359	NM_001363872;NM_021105
RASSF4_SIG	RASSF4	RASSF4_SIG	RASSF4	SIG	24	0.427855	-0.0197218	-0.02506	-0.0174741	0.0075859	0.668757	1.93109	5.39124	4.69653	5.68374	0.987215	0.053472	4.742	4.71858	1.29366	0.844323	1.743	0.898678	2.11622e-06	ENSG00000107551	RASSF4	protein_coding	10	1	44959407	44995891	q11.21	Ras association domain family member 4 [Source:HGNC Symbol;Acc:HGNC:20793]		RASSF4	83937	NM_032023
CDC25B_SIG	CDC25B	CDC25B_SIG	CDC25B	SIG	29	2.0109	-0.100183	-0.130488	-0.0874221	0.0430663	0.0443364	0.822624	6.95581	6.8083	7.01792	0.209615	0.410722	5.84147	4.71222	4.20837	3.63292	4.78382	1.15091	5.17431e-09	ENSG00000101224	CDC25B	protein_coding	20	1	3786772	3806121	p13	cell division cycle 25B [Source:HGNC Symbol;Acc:HGNC:1726]		CDC25B	994	NM_001287516;NM_001287517;NM_001287518;NM_001287519;NM_001287520;NM_001287522;NM_001287524;NM_004358;NM_021872;NM_021873
ABCG1_SIG	ABCG1	ABCG1_SIG	ABCG1	SIG	6	-0.620314	0.0386631	0.0504399	0.0337044	-0.0167354	0.535051	1.06334	4.44417	3.96625	4.64541	0.679159	0.28763	5.59236	4.70629	3.49025	2.62743	4.35306	1.72563	2.24004e-08	ENSG00000160179	ABCG1	protein_coding	21	1	42199689	42297244	q22.3	ATP binding cassette subfamily G member 1 [Source:HGNC Symbol;Acc:HGNC:73]		ABCG1	9619	NM_004915;NM_016818;NM_207174;NM_207627;NM_207628;NM_207629
PWWP2B_SIG	PWWP2B	PWWP2B_SIG	PWWP2B	SIG	43	0.946896	0.00340209	-0.0162261	0.0116666	0.0278926	0.343692	0.836201	3.60523	3.27318	3.74504	0.471855	0.403042	5.78164	4.67952	0.0224509	-0.615067	0.659969	1.27504	7.39759e-09	ENSG00000171813	PWWP2B	protein_coding	10	1	132397168	132417859	q26.3	PWWP domain containing 2B [Source:HGNC Symbol;Acc:HGNC:25150]		PWWP2B	170394	NM_001098637;NM_138499
SLC6A9_SIG	SLC6A9	SLC6A9_SIG	SLC6A9	SIG	9	1.4913	0.238933	0.118807	0.289512	0.170705	0.135882	1.80297	4.10638	3.31356	4.4402	1.12664	0.0713936	4.79944	4.66861	0.353366	-0.438799	1.14553	1.58433	1.59111e-06	ENSG00000196517	SLC6A9	protein_coding	1	-1	43991500	44031467	p34.1	solute carrier family 6 member 9 [Source:HGNC Symbol;Acc:HGNC:11056]	Atypical glycine encephalopathy;Glycine Encephalopathy with Arthrogryposis;GLYCINE ENCEPHALOPATHY WITH NORMAL SERUM GLYCINE;Infantile glycine encephalopathy	SLC6A9	6536	NM_001024845;NM_001261380;NM_001328626;NM_001328627;NM_001328628;NM_001328629;NM_001328630;NM_006934;NM_201649
SLC7A5_SIG	SLC7A5	SLC7A5_SIG	SLC7A5	SIG	16	1.63201	0.109275	0.0869868	0.11866	0.0316728	0.102677	0.824739	7.42757	7.24075	7.50624	0.265489	0.40952	5.74379	4.64465	5.98932	5.54901	6.42963	0.88062	9.25825e-09	ENSG00000103257	SLC7A5	protein_coding	16	-1	87830023	87869507	q24.2	solute carrier family 7 member 5 [Source:HGNC Symbol;Acc:HGNC:11063]		SLC7A5	8140	NM_003486
SLC16A14_SIG	SLC16A14	SLC16A14_SIG	SLC16A14	SIG	54	0.335268	-0.00325767	-0.0109074	-3.67431e-05	0.0108706	0.737423	0.33972	3.17877	3.02527	3.24341	0.21814	0.734068	6.21511	4.63496	0.132839	-0.786811	1.05249	1.8393	5.12889e-10	ENSG00000163053	SLC16A14	protein_coding	2	-1	230034982	230068993	q36.3	solute carrier family 16 member 14 [Source:HGNC Symbol;Acc:HGNC:26417]		SLC16A14	151473	NM_152527
PMM1_SIG	PMM1	PMM1_SIG	PMM1	SIG	49	0.524346	-0.128652	-0.136229	-0.125462	0.0107674	0.600038	1.29644	3.53567	3.18	3.68543	0.505429	0.194823	5.23613	4.61922	3.35942	2.93514	3.7837	0.848561	1.63982e-07	ENSG00000100417	PMM1	protein_coding	22	-1	41576900	41589871	q13.2	phosphomannomutase 1 [Source:HGNC Symbol;Acc:HGNC:9114]		PMM1	5372	NM_002676
PLXNA2_SIG	PLXNA2	PLXNA2_SIG	PLXNA2	SIG	19	0.589821	-0.0140932	-0.0269381	-0.00868477	0.0182533	0.555311	0.355038	1.85327	1.67251	1.92937	0.256863	0.722561	6.13383	4.58833	1.5445	0.472551	2.61645	2.1439	8.57861e-10	ENSG00000076356	PLXNA2	protein_coding	1	-1	208022242	208244384	q32.2	plexin A2 [Source:HGNC Symbol;Acc:HGNC:9100]		PLXNA2	5362	NM_025179
SLC3A2_SIG	SLC3A2	SLC3A2_SIG	SLC3A2	SIG	29	1.12005	-0.022145	-0.0382468	-0.0153653	0.0228815	0.262694	1.2943	6.59136	6.43253	6.65824	0.22571	0.19556	5.14231	4.55138	5.44412	5.05217	5.83607	0.7839	2.71375e-07	ENSG00000168003	SLC3A2	protein_coding	11	1	62856102	62888875	q12.3	solute carrier family 3 member 2 [Source:HGNC Symbol;Acc:HGNC:11026]		SLC3A2	6520	NM_001012662;NM_001012664;NM_001013251;NM_002394
KLF9_TF	KLF9	KLF9_TF	KLF9	TF	80	3.5217	0.0243919	-0.0319817	0.0481282	0.0801099	0.000428782	1.90715	3.67773	3.04959	3.94222	0.892624	0.0565006	4.48231	4.51803	2.90375	2.57347	3.23403	0.660567	7.38392e-06	ENSG00000119138	KLF9	protein_coding	9	-1	70384597	70414624	q21.12	Kruppel like factor 9 [Source:HGNC Symbol;Acc:HGNC:1123]		KLF9	687	NM_001206
MC1R_SIG	MC1R	MC1R_SIG	MC1R	SIG	51	0.730109	-0.235631	-0.250293	-0.229457	0.020836	0.465323	0.679754	2.75941	2.54638	2.84911	0.302723	0.49666	5.66328	4.4852	2.80476	1.69291	3.9166	2.22369	1.48504e-08	ENSG00000258839	MC1R	protein_coding	16	1	89912119	89920977	q24.3	melanocortin 1 receptor [Source:HGNC Symbol;Acc:HGNC:6929]	ALBINISM OCULOCUTANEOUS TYPE II;Familial melanoma;Increased analgesia from kappa-opioid receptor agonist female-specific;Large congenital melanocytic nevus;MELANOMA CUTANEOUS MALIGNANT SUSCEPTIBILITY TO 5;Oculocutaneous albinism type 2;SKIN/HAIR/EYE PIGMENTATION VARIATION IN 2	MC1R	4157	NM_002386
TJP2_SIG	TJP2	TJP2_SIG	TJP2	SIG	31	1.22776	0.0183852	0.00460656	0.0241868	0.0195802	0.219536	0.560173	5.90787	5.73231	5.98179	0.249476	0.575362	5.77389	4.47886	-0.109397	-0.853306	0.634513	1.48782	7.7462e-09	ENSG00000119139	TJP2	protein_coding	9	1	69121264	69274615	q21.11	tight junction protein 2 [Source:HGNC Symbol;Acc:HGNC:11828]	Autosomal dominant non-syndromic sensorineural deafness type DFNA;CHOLESTASIS PROGRESSIVE FAMILIAL INTRAHEPATIC 4;Familial hypercholanemia;HYPERCHOLANEMIA FAMILIAL;Progressive familial intrahepatic cholestasis type 4	TJP2	9414	NM_001170414;NM_001170415;NM_001170416;NM_004817;NM_201629
GALC_SIG	GALC	GALC_SIG	GALC	SIG	44	2.32598	0.0162908	-0.0299739	0.0357707	0.0657445	0.0200196	1.06932	5.24667	5.00248	5.34949	0.347016	0.284924	5.25746	4.47371	-0.478018	-1	0.0439648	1.04396	1.46056e-07	ENSG00000054983	GALC	protein_coding	14	-1	87837820	87993665	q31.3	galactosylceramidase [Source:HGNC Symbol;Acc:HGNC:4115]	Adult Krabbe disease;Infantile Krabbe disease;KRABBE DISEASE;Late-infantile/juvenile Krabbe disease	GALC	2581	NM_000153;NM_001201401;NM_001201402
ALDH3B1_SIG	ALDH3B1	ALDH3B1_SIG	ALDH3B1	SIG	57	2.36493	0.032118	-0.0140916	0.0515747	0.0656663	0.0180333	2.06607	5.37167	4.68158	5.66224	0.980664	0.0388218	4.24213	4.46057	1.9949	1.62744	2.36236	0.734924	2.21405e-05	ENSG00000006534	ALDH3B1	protein_coding	11	1	68008578	68029282	q13.2	aldehyde dehydrogenase 3 family member B1 [Source:HGNC Symbol;Acc:HGNC:410]		ALDH3B1	221	NM_000694;NM_001030010;NM_001161473;NM_001290058;NM_001290059
CHRM4_SIG	CHRM4	CHRM4_SIG	CHRM4	SIG	7	0.638353	0.402164	0.394788	0.40527	0.0104821	0.523244							6.30119	4.45562	0.37209	-0.733956	1.47814	2.21209	2.95361e-10	ENSG00000180720	CHRM4	protein_coding	11	-1	46385098	46386608	p11.2	cholinergic receptor muscarinic 4 [Source:HGNC Symbol;Acc:HGNC:1953]		CHRM4	1132	NM_000741
PRKCH_SIG	PRKCH	PRKCH_SIG	PRKCH	SIG	88	1.46977	0.0191513	-0.0200861	0.0356724	0.0557585	0.141623	1.08343	6.22258	5.85883	6.37574	0.51691	0.278617	5.21468	4.45344	5.87998	5.39164	6.36832	0.976675	1.84136e-07	ENSG00000027075	PRKCH	protein_coding	14	1	61187559	61550976	q23.1	protein kinase C eta [Source:HGNC Symbol;Acc:HGNC:9403]	STROKE ISCHEMIC	PRKCH	5583	NM_006255
OASL_SIG	OASL	OASL_SIG	OASL	SIG	19	2.46889	-0.0620981	-0.166256	-0.0182419	0.148015	0.0135534	1.71959	2.20165	1.34487	2.5624	1.21753	0.0855074	4.5663	4.44479	-0.381793	-0.747435	-0.0161518	0.731283	4.96405e-06	ENSG00000135114	OASL	protein_coding	12	-1	121019111	121039242	q24.31	2'-5'-oligoadenylate synthetase like [Source:HGNC Symbol;Acc:HGNC:8090]		OASL	8638	NM_001261825;NM_003733;NM_198213
MGLL_SIG	MGLL	MGLL_SIG	MGLL	SIG	18	2.00296	-0.114071	-0.192121	-0.0812074	0.110913	0.0451815	1.88729	3.46833	2.6987	3.79239	1.0937	0.0591209	4.38765	4.43706	-0.164435	-0.436624	0.107753	0.544376	1.14581e-05	ENSG00000074416	MGLL	protein_coding	3	-1	127689062	128052190	q21.3	monoglyceride lipase [Source:HGNC Symbol;Acc:HGNC:17038]		MGLL	11343	NM_001003794;NM_001256585;NM_007283
PDXK_SIG	PDXK	PDXK_SIG	PDXK	SIG	81	2.57834	0.00563583	-0.0365501	0.0233983	0.0599485	0.00992763	2.47826	6.55103	5.8186	6.85942	1.04082	0.0132025	3.78917	4.43174	3.20327	2.98277	3.42376	0.440993	0.000151151	ENSG00000160209	PDXK	protein_coding	21	1	43719094	43762307	q22.3	pyridoxal kinase [Source:HGNC Symbol;Acc:HGNC:8819]		PDXK	8566;105372824	NM_001331030;NM_003681
SLC22A5_SIG	SLC22A5	SLC22A5_SIG	SLC22A5	SIG	19	-0.0650071	-0.148538	-0.147728	-0.148879	-0.00115097	0.948168	1.09673	3.59681	3.39781	3.68059	0.282782	0.27276	5.16892	4.43048	0.57847	-0.0925285	1.24947	1.342	2.35452e-07	ENSG00000197375	SLC22A5	protein_coding	5	1	132369752	132395614	q31.1	solute carrier family 22 member 5 [Source:HGNC Symbol;Acc:HGNC:10969]	CARNITINE DEFICIENCY SYSTEMIC PRIMARY;Systemic primary carnitine deficiency	SLC22A5	6584	NM_001308122;NM_003060
C7orf50_SIG	C7orf50	C7orf50_SIG	C7orf50	SIG	17	1.98082	-0.0442667	-0.0709872	-0.0330159	0.0379713	0.0476111	2.23334	3.97301	3.55141	4.15052	0.599115	0.0255263	4.02422	4.42476	4.8414	4.65096	5.03184	0.38088	5.71655e-05	ENSG00000146540	C7orf50	protein_coding	7	-1	996986	1138260	p22.3	chromosome 7 open reading frame 50 [Source:HGNC Symbol;Acc:HGNC:22421]		C7orf50	84310	NM_001134395;NM_001134396;NM_001318252;NM_001350968;NM_001350969;NM_032350
HCN2_SIG	HCN2	HCN2_SIG	HCN2	SIG	11	1.76579	-0.178882	-0.207862	-0.166679	0.041183	0.0774319	0.845533	0.395857	0.131449	0.507187	0.375738	0.397814	5.40742	4.42151	-0.193069	-0.697986	0.311848	1.00983	6.39383e-08	ENSG00000099822	HCN2	protein_coding	19	1	589881	617159	p13.3	hyperpolarization activated cyclic nucleotide gated potassium and sodium channel 2 [Source:HGNC Symbol;Acc:HGNC:4846]		HCN2	610	NM_001194
ZNF521_SIG	ZNF521	ZNF521_SIG	ZNF521	SIG	28	0.772661	-0.38349	-0.421568	-0.367458	0.0541103	0.439723							6.2507	4.41991	0.661373	-0.966712	2.28946	3.25617	4.08609e-10	ENSG00000198795	ZNF521	protein_coding	18	-1	25061924	25352190	q11.2	zinc finger protein 521 [Source:HGNC Symbol;Acc:HGNC:24605]		ZNF521	25925	NM_001308225;NM_015461
ZNF521_TF	ZNF521	ZNF521_TF	ZNF521	TF	26	0.0494683	-0.243472	-0.245187	-0.24275	0.00243666	0.960546							6.2507	4.41991	0.661373	-0.966712	2.28946	3.25617	4.08609e-10	ENSG00000198795	ZNF521	protein_coding	18	-1	25061924	25352190	q11.2	zinc finger protein 521 [Source:HGNC Symbol;Acc:HGNC:24605]		ZNF521	25925	NM_001308225;NM_015461
ASNS_SIG	ASNS	ASNS_SIG	ASNS	SIG	15	1.54414	-0.143171	-0.164328	-0.134262	0.030066	0.122554	0.507987	4.62177	4.4823	4.68049	0.198186	0.611462	5.71245	4.39851	5.73384	4.97522	6.49245	1.51723	1.11361e-08	ENSG00000070669	ASNS	protein_coding	7	-1	97851677	97872542	q21.3	asparagine synthetase (glutamine-hydrolyzing) [Source:HGNC Symbol;Acc:HGNC:753]	Asparagine synthetase deficiency;Congenital microcephaly-severe encephalopathy-progressive cerebral atrophy syndrome	ASNS	440	NM_001178075;NM_001178076;NM_001178077;NM_001352496;NM_001673;NM_133436;NM_183356
NT5DC3_SIG	NT5DC3	NT5DC3_SIG	NT5DC3	SIG	20	1.40863	-0.0499725	-0.068614	-0.0421235	0.0264906	0.158945	2.71489	3.17062	2.56032	3.42758	0.867259	0.00662977	3.50306	4.39676	1.61548	1.37216	1.8588	0.486648	0.000459937	ENSG00000111696	NT5DC3	protein_coding	12	-1	103770453	103841234	q23.3	5'-nucleotidase domain containing 3 [Source:HGNC Symbol;Acc:HGNC:30826]		NT5DC3	51559	NM_001031701
LTB_SIG	LTB	LTB_SIG	LTB	SIG	67	1.9326	0.105959	0.0595107	0.125516	0.0660055	0.0532854	1.28357	6.53701	6.026	6.75217	0.726177	0.199293	4.9307	4.39415	3.86563	3.36635	4.36491	0.998559	8.19369e-07	ENSG00000227507	LTB	protein_coding	6	-1	31580525	31582522	p21.33	lymphotoxin beta [Source:HGNC Symbol;Acc:HGNC:6711]		LTB	4050	NM_002341;NM_009588
RNF213_SIG	RNF213	RNF213_SIG	RNF213	SIG	36	1.66229	0.179787	0.149403	0.19258	0.0431774	0.0964549	1.30003	9.64677	9.36278	9.76634	0.403562	0.193591	4.90897	4.39042	0.973911	0.119226	1.8286	1.70937	9.15571e-07
NEFH_SIG	NEFH	NEFH_SIG	NEFH	SIG	12	3.08181	-0.281742	-0.373781	-0.242989	0.130793	0.00205749	2.30309	0.520988	-0.182022	0.816992	0.999014	0.0212739	3.89318	4.38143	4.75864	4.39205	5.12522	0.73317	9.89369e-05
CLU_SIG	CLU	CLU_SIG	CLU	SIG	38	1.74507	-0.334918	-0.476586	-0.275269	0.201317	0.0809723	1.88832	2.49128	1.21224	3.02982	1.81758	0.0589835	4.29155	4.36982	2.42235	2.15179	2.69291	0.541122	1.77432e-05	ENSG00000120885	CLU	protein_coding	8	-1	27596917	27615031	p21.1	clusterin [Source:HGNC Symbol;Acc:HGNC:2095]		CLU	1191	NM_001831
IL1RL1_SIG	IL1RL1	IL1RL1_SIG	IL1RL1	SIG	11	1.65463	-0.484768	-0.638032	-0.420236	0.217796	0.0979994							6.17778	4.36835	-0.128963	-0.931649	0.673722	1.60537	6.50095e-10	ENSG00000115602	IL1RL1	protein_coding	2	1	102311502	102352037	q12.1	interleukin 1 receptor like 1 [Source:HGNC Symbol;Acc:HGNC:5998]		IL1RL1	9173	NM_001282408;NM_003856;NM_016232
PECR_SIG	PECR	PECR_SIG	PECR	SIG	23	1.3919	-0.229112	-0.275623	-0.209529	0.0660944	0.163952	0.877063	2.45475	2.14831	2.58378	0.435474	0.380453	5.29599	4.36501	1.91464	1.42047	2.4088	0.98833	1.18373e-07	ENSG00000115425	PECR	protein_coding	2	-1	215996329	216082955	q35	peroxisomal trans-2-enoyl-CoA reductase [Source:HGNC Symbol;Acc:HGNC:18281]	Autosomal Recessive Mental Retardation	PECR	55825	NM_018441
PC_SIG	PC	PC_SIG	PC	SIG	28	-1.98703	-0.1103	-0.0830749	-0.121764	-0.0386886	0.0469194	0.45862	3.00976	2.8706	3.06836	0.197755	0.646507	5.70662	4.35948	2.37974	1.55569	3.20378	1.64809	1.15242e-08	ENSG00000173599	PC	protein_coding	11	-1	66848417	66958439	q13.2	pyruvate carboxylase [Source:HGNC Symbol;Acc:HGNC:8636]	PYRUVATE CARBOXYLASE DEFICIENCY;Pyruvate carboxylase deficiency benign type;Pyruvate carboxylase deficiency infantile type;Pyruvate carboxylase deficiency severe neonatal type	PC	5091	NM_000920;NM_001040716;NM_022172
MAN1C1_SIG	MAN1C1	MAN1C1_SIG	MAN1C1	SIG	15	2.80267	-0.238337	-0.358586	-0.187706	0.170881	0.00506809	1.84586	2.3659	1.63092	2.67537	1.04445	0.0649131	4.30779	4.35128	-0.747192	-0.982519	-0.511866	0.470653	1.64895e-05	ENSG00000117643	MAN1C1	protein_coding	1	1	25617468	25786207	p36.11	mannosidase alpha class 1C member 1 [Source:HGNC Symbol;Acc:HGNC:19080]		MAN1C1	57134	NM_001289010;NM_020379
MBD2_SIG	MBD2	MBD2_SIG	MBD2	SIG	24	2.06823	0.102436	0.0648961	0.118242	0.053346	0.0386184	0.805371	6.28537	6.21591	6.31462	0.0987079	0.420606	5.32699	4.33623	5.62825	5.24834	6.00816	0.759818	9.98542e-08	ENSG00000134046	MBD2	protein_coding	18	-1	54151606	54224669	q21.2	methyl-CpG binding domain protein 2 [Source:HGNC Symbol;Acc:HGNC:6917]		MBD2	8932	NM_003927;NM_015832
MBD2_TF	MBD2	MBD2_TF	MBD2	TF	57	1.85862	0.117539	0.0917366	0.128403	0.0366663	0.0630806	0.805371	6.28537	6.21591	6.31462	0.0987079	0.420606	5.32699	4.33623	5.62825	5.24834	6.00816	0.759818	9.98542e-08	ENSG00000134046	MBD2	protein_coding	18	-1	54151606	54224669	q21.2	methyl-CpG binding domain protein 2 [Source:HGNC Symbol;Acc:HGNC:6917]		MBD2	8932	NM_003927;NM_015832
GNB5_SIG	GNB5	GNB5_SIG	GNB5	SIG	4	0.320463	-0.00807809	-0.0121628	-0.00635823	0.00580452	0.748617	-0.668108	4.3052	4.46185	4.23925	-0.222602	0.504065	6.78939	4.3284	0.507196	-0.789855	1.80425	2.5941	1.12607e-11	ENSG00000069966	GNB5	protein_coding	15	-1	52115105	52191369	q21.2	G protein subunit beta 5 [Source:HGNC Symbol;Acc:HGNC:4401]	INTELLECTUAL DEVELOPMENTAL DISORDER WITH CARDIAC ARRHYTHMIA;LANGUAGE DELAY AND ATTENTION DEFICIT-HYPERACTIVITY DISORDER/COGNITIVE IMPAIRMENT WITH OR WITHOUT CARDIAC ARRHYTHMIA;Sinus Bradycardia and Cognitive Disability	GNB5	10681	NM_006578;NM_016194
TLR4_SIG	TLR4	TLR4_SIG	TLR4	SIG	9	1.04535	-0.0127368	-0.111634	0.0289042	0.140539	0.295862	0.930739	4.7587	4.27407	4.96275	0.688684	0.351988	5.18566	4.32494	3.19297	2.73669	3.64924	0.912543	2.15256e-07	ENSG00000136869	TLR4	protein_coding	9	1	117704175	117724735	q33.1	toll like receptor 4 [Source:HGNC Symbol;Acc:HGNC:11850]	Behcet disease	TLR4	7099	NM_003266;NM_138554;NM_138557
BMPR1A_SIG	BMPR1A	BMPR1A_SIG	BMPR1A	SIG	17	2.46944	-0.346021	-0.504145	-0.279443	0.224702	0.0135323							6.11534	4.3242	3.47615	2.78332	4.16898	1.38566	9.63542e-10	ENSG00000107779	BMPR1A	protein_coding	10	1	86756601	86932838	q23.2	bone morphogenetic protein receptor type 1A [Source:HGNC Symbol;Acc:HGNC:1076]	Familial colorectal cancer Type X;Generalized juvenile polyposis/juvenile polyposis coli;Hereditary mixed polyposis syndrome;Juvenile polyposis of infancy;Juvenile polyposis syndrome;POLYPOSIS SYNDROME HEREDITARY MIXED 2	BMPR1A	657	NM_004329
GLUL_SIG	GLUL	GLUL_SIG	GLUL	SIG	22	0.949157	-0.000108282	-0.022274	0.00922464	0.0314986	0.342541	0.445694	7.61453	7.48307	7.66988	0.186802	0.655818	5.62343	4.29152	4.18945	3.71653	4.66238	0.945849	1.87207e-08	ENSG00000135821	GLUL	protein_coding	1	-1	182381704	182392206	q25.3	glutamate-ammonia ligase [Source:HGNC Symbol;Acc:HGNC:4341]	Congenital brain dysgenesis due to glutamine synthetase deficiency;CONGENITAL SYSTEMIC GLUTAMINE DEFICIENCY;GLUTAMINE DEFICIENCY CONGENITAL	GLUL	2752	NM_001033044;NM_001033056;NM_002065
FZD8_SIG	FZD8	FZD8_SIG	FZD8	SIG	35	-1.0584	-0.0290062	-0.0119745	-0.0361775	-0.024203	0.289874							6.06227	4.28668	-0.246816	-1	0.506367	1.50637	1.34209e-09	ENSG00000177283	FZD8	protein_coding	10	-1	35638249	35642278	p11.21	frizzled class receptor 8 [Source:HGNC Symbol;Acc:HGNC:4046]		FZD8	8325	NM_031866
ALPK1_SIG	ALPK1	ALPK1_SIG	ALPK1	SIG	20	0.604835	0.00393573	-0.00206603	0.00646278	0.00852881	0.545289	1.33173	5.94189	5.73454	6.0292	0.294656	0.182948	4.71659	4.27681	-0.580343	-0.955463	-0.205222	0.750241	2.39833e-06	ENSG00000073331	ALPK1	protein_coding	4	1	112285509	112442621	q25	alpha kinase 1 [Source:HGNC Symbol;Acc:HGNC:20917]		ALPK1	80216	NM_001102406;NM_001253884;NM_025144
GPCPD1_SIG	GPCPD1	GPCPD1_SIG	GPCPD1	SIG	7	1.68965	0.124788	0.0972483	0.136384	0.0391353	0.091095	0.812354	7.34798	7.20948	7.4063	0.196823	0.416588	5.23455	4.27581	3.74402	3.19621	4.29182	1.09561	1.65384e-07	ENSG00000125772	GPCPD1	protein_coding	20	-1	5544404	5611026	p12.3	glycerophosphocholine phosphodiesterase 1 [Source:HGNC Symbol;Acc:HGNC:26957]		GPCPD1	56261	NM_019593
IFIT2_SIG	IFIT2	IFIT2_SIG	IFIT2	SIG	16	1.88151	0.112793	0.0762638	0.128173	0.0519095	0.059903	0.814185	5.18796	4.88272	5.31648	0.433768	0.415539	5.21185	4.26105	3.07521	2.52127	3.62915	1.10788	1.86966e-07	ENSG00000119922	IFIT2	protein_coding	10	1	89283694	89309271	q23.31	interferon induced protein with tetratricopeptide repeats 2 [Source:HGNC Symbol;Acc:HGNC:5409]		IFIT2	3433	NM_001547
CCRL2_SIG	CCRL2	CCRL2_SIG	CCRL2	SIG	7	1.17064	-0.031078	-0.0918179	-0.00550329	0.0863146	0.241743	1.79518	3.21875	2.80377	3.39348	0.58971	0.0726257	4.22073	4.25389	0.0276163	-0.224134	0.279366	0.5035	2.43508e-05	ENSG00000121797	CCRL2	protein_coding	3	1	46407166	46412997	p21.31	C-C motif chemokine receptor like 2 [Source:HGNC Symbol;Acc:HGNC:1612]		CCRL2	9034	NM_001130910;NM_003965
SYDE1_SIG	SYDE1	SYDE1_SIG	SYDE1	SIG	40	0.0956002	-0.135108	-0.138337	-0.133749	0.00458792	0.923838							6.01395	4.25251	0.392713	-0.617299	1.40273	2.02002	1.81051e-09	ENSG00000105137	SYDE1	protein_coding	19	1	15107401	15114985	p13.12	synapse defective Rho GTPase homolog 1 [Source:HGNC Symbol;Acc:HGNC:25824]		SYDE1	85360	NM_001300910;NM_033025
STK39_SIG	STK39	STK39_SIG	STK39	SIG	59	-2.35431	0.0152672	0.0581115	-0.00277256	-0.060884	0.0185572	-1.38257	5.63387	6.02502	5.46918	-0.555847	0.166796	7.38883	4.24706	1.08891	-0.997321	3.17515	4.17247	1.48129e-13	ENSG00000198648	STK39	protein_coding	2	-1	167954020	168247595	q24.3	serine/threonine kinase 39 [Source:HGNC Symbol;Acc:HGNC:17717]		STK39	27347	NM_013233
ETS1_SIG	ETS1	ETS1_SIG	ETS1	SIG	25	1.1246	-0.0823473	-0.111685	-0.0699946	0.0416902	0.260757	0.610152	7.456	7.24051	7.54673	0.306224	0.541761	5.36374	4.22418	4.41273	3.89517	4.9303	1.03513	8.15173e-08	ENSG00000134954	ETS1	protein_coding	11	-1	128458761	128587558	q24.3	ETS proto-oncogene 1, transcription factor [Source:HGNC Symbol;Acc:HGNC:3488]	Systemic lupus erythematosus	ETS1	2113	NM_001143820;NM_001162422;NM_001330451;NM_005238
ETS1_TF	ETS1	ETS1_TF	ETS1	TF	181	1.95893	-0.0754607	-0.127185	-0.0536821	0.0735026	0.0501204	0.610152	7.456	7.24051	7.54673	0.306224	0.541761	5.36374	4.22418	4.41273	3.89517	4.9303	1.03513	8.15173e-08	ENSG00000134954	ETS1	protein_coding	11	-1	128458761	128587558	q24.3	ETS proto-oncogene 1, transcription factor [Source:HGNC Symbol;Acc:HGNC:3488]	Systemic lupus erythematosus	ETS1	2113	NM_001143820;NM_001162422;NM_001330451;NM_005238
GFI1_TF	GFI1	GFI1_TF	GFI1	TF	97	-1.53498	0.00195774	0.0174513	-0.00456587	-0.0220172	0.124789	-1.20992	6.13593	6.35931	6.04187	-0.317447	0.22631	7.18066	4.22195	2.20084	-0.194345	4.59603	4.79037	6.93766e-13	ENSG00000162676	GFI1	protein_coding	1	-1	92473043	92486925	p22.1	growth factor independent 1 transcriptional repressor [Source:HGNC Symbol;Acc:HGNC:4237]	Autosomal dominant severe congenital neutropenia;NEUTROPENIA NONIMMUNE CHRONIC IDIOPATHIC OF ADULTS;NEUTROPENIA SEVERE CONGENITAL 2 AUTOSOMAL DOMINANT	GFI1	2672	NM_001127215;NM_001127216;NM_005263
CACNA1H_SIG	CACNA1H	CACNA1H_SIG	CACNA1H	SIG	21	1.17127	-0.104276	-0.128283	-0.0941681	0.0341147	0.241492							5.96911	4.2208	0.553858	-0.72931	1.83703	2.56633	2.38548e-09	ENSG00000196557	CACNA1H	protein_coding	16	1	1153106	1221771	p13.3	calcium voltage-gated channel subunit alpha1 H [Source:HGNC Symbol;Acc:HGNC:1395]	Childhood absence epilepsy;EPILEPSY CHILDHOOD ABSENCE SUSCEPTIBILITY TO 6;HYPERALDOSTERONISM FAMILIAL TYPE IV	CACNA1H	8912	NM_001005407;NM_021098
CAMKV_SIG	CAMKV	CAMKV_SIG	CAMKV	SIG	11	0.0341856	-0.221685	-0.222762	-0.221232	0.0015299	0.972729							5.96558	4.2183	0.237528	-0.850049	1.3251	2.17515	2.43769e-09	ENSG00000164076	CAMKV	protein_coding	3	-1	49857988	49869935	p21.31	CaM kinase like vesicle associated [Source:HGNC Symbol;Acc:HGNC:28788]		CAMKV	79012	NM_001320147;NM_024046
SLC29A1_SIG	SLC29A1	SLC29A1_SIG	SLC29A1	SIG	22	0.987325	0.0824782	0.0498696	0.0962081	0.0463385	0.323483	1.41754	5.50954	4.91464	5.76002	0.845382	0.156324	4.51347	4.19386	5.8142	5.50479	6.12361	0.618818	6.37747e-06	ENSG00000112759	SLC29A1	protein_coding	6	1	44219505	44234151	p21.1	solute carrier family 29 member 1 (Augustine blood group) [Source:HGNC Symbol;Acc:HGNC:11003]		SLC29A1	2030	NM_001078175;NM_001078177;NM_001304462;NM_001304463;NM_001304465;NM_001304466
SH3BP5_SIG	SH3BP5	SH3BP5_SIG	SH3BP5	SIG	53	2.75804	0.0800564	0.0297331	0.101245	0.0715121	0.0058149	2.44944	6.73521	5.86664	7.10092	1.23428	0.0143077	3.47977	4.19259	4.08942	3.92341	4.25542	0.332014	0.000501835	ENSG00000131370	SH3BP5	protein_coding	3	-1	15254353	15341368	p25.1	SH3 domain binding protein 5 [Source:HGNC Symbol;Acc:HGNC:10827]		SH3BP5	9467	NM_001018009;NM_004844
PLXND1_SIG	PLXND1	PLXND1_SIG	PLXND1	SIG	37	-0.328035	0.0949904	0.104197	0.0911141	-0.0130826	0.742885	0.464291	7.55381	7.39042	7.62261	0.232186	0.642439	5.46447	4.19227	0.997696	0.227242	1.76815	1.54091	4.64285e-08	ENSG00000004399	PLXND1	protein_coding	3	-1	129555175	129606818	q22.1	plexin D1 [Source:HGNC Symbol;Acc:HGNC:9107]	Moebius syndrome;TRUNCUS ARTERIOSIS;TRUNCUS ARTERIOSUS	PLXND1	23129	NM_015103
PTPRE_SIG	PTPRE	PTPRE_SIG	PTPRE	SIG	36	-0.500745	0.0774228	0.0896583	0.072271	-0.0173872	0.616551	0.865503	7.825	7.59951	7.91994	0.320427	0.386763	5.05142	4.1839	0.762124	0.145322	1.37893	1.2336	4.3854e-07	ENSG00000132334	PTPRE	protein_coding	10	1	127907061	128085855	q26.2	protein tyrosine phosphatase, receptor type E [Source:HGNC Symbol;Acc:HGNC:9669]		PTPRE	5791	NM_001316676;NM_001316677;NM_001323354;NM_001323355;NM_001323356;NM_001323357;NM_006504;NM_130435
NT5E_SIG	NT5E	NT5E_SIG	NT5E	SIG	59	0.993337	0.0262673	0.0108082	0.0327763	0.0219681	0.320546	-1.26579	4.5139	5.12409	4.25698	-0.867106	0.205588	7.16654	4.17246	1.51133	-0.400871	3.42353	3.8244	7.69194e-13	ENSG00000135318	NT5E	protein_coding	6	1	85449584	85495791	q14.3	5'-nucleotidase ecto [Source:HGNC Symbol;Acc:HGNC:8021]	CALCIFICATION OF JOINTS AND ARTERIES;Hereditary arterial and articular multiple calcification syndrome	NT5E	4907	NM_001204813;NM_002526
SPSB4_SIG	SPSB4	SPSB4_SIG	SPSB4	SIG	3	-1.55478	-0.148978	-0.0927238	-0.172664	-0.0799399	0.119999							5.87674	4.15549	0.181633	-0.728086	1.09135	1.81944	4.18414e-09	ENSG00000175093	SPSB4	protein_coding	3	1	141051347	141148611	q23	splA/ryanodine receptor domain and SOCS box containing 4 [Source:HGNC Symbol;Acc:HGNC:30630]		SPSB4	92369	NM_080862
CPOX_SIG	CPOX	CPOX_SIG	CPOX	SIG	24	1.2363	0.0150419	-0.0380842	0.0374108	0.075495	0.216348	1.34437	6.33884	5.95904	6.49875	0.539711	0.17883	4.50907	4.139	3.56161	3.30858	3.81463	0.506057	6.51127e-06	ENSG00000080819	CPOX	protein_coding	3	-1	98579446	98593723	q11.2	coproporphyrinogen oxidase [Source:HGNC Symbol;Acc:HGNC:2321]	COPROPORPHYRIA HEREDITARY;Hereditary coproporphyria	CPOX	1371	NM_000097
CELSR1_SIG	CELSR1	CELSR1_SIG	CELSR1	SIG	56	0.569106	-0.0472805	-0.0559889	-0.0436138	0.0123751	0.569284	-0.275781	3.4149	3.58202	3.34453	-0.23749	0.782717	6.12328	4.13481	2.21053	1.03498	3.38607	2.35109	9.1667e-10	ENSG00000075275	CELSR1	protein_coding	22	-1	46360834	46537170	q13.31	cadherin EGF LAG seven-pass G-type receptor 1 [Source:HGNC Symbol;Acc:HGNC:1850]		CELSR1	9620	NM_014246
CDYL2_SIG	CDYL2	CDYL2_SIG	CDYL2	SIG	16	0.722238	-0.0664979	-0.0858201	-0.0583623	0.0274578	0.470148	-0.311598	3.66279	3.78774	3.61018	-0.17756	0.755346	6.14663	4.12599	0.0762128	-1	1.15243	2.15243	7.91467e-10	ENSG00000166446	CDYL2	protein_coding	16	-1	80597907	80804598	q23.2	chromodomain Y like 2 [Source:HGNC Symbol;Acc:HGNC:23030]		CDYL2	124359	NM_152342
FLNB_SIG	FLNB	FLNB_SIG	FLNB	SIG	23	1.10727	0.0430529	0.0174044	0.0538523	0.0364479	0.268175	1.26501	7.12494	6.6724	7.31548	0.643086	0.205869	4.56803	4.12458	2.22773	1.54879	2.90667	1.35788	4.92337e-06	ENSG00000136068	FLNB	protein_coding	3	1	58008400	58172251	p14.3	filamin B [Source:HGNC Symbol;Acc:HGNC:3755]	Atelosteogenesis type 1;Atelosteogenesis type 3;Atelosteogenesis type I;ATELOSTEOGENESIS TYPE I;ATELOSTEOGENESIS TYPE III;Autosomal dominant Larsen syndrome;BOOMERANG DYSPLASIA;LARSEN SYNDROME;Spondylocarpotarsal synostosis;SPONDYLOCARPOTARSAL SYNOSTOSIS SYNDROME	FLNB	2317	NM_001164317;NM_001164318;NM_001164319;NM_001457
ZBTB38_TF	ZBTB38	ZBTB38_TF	ZBTB38	TF	120	2.60024	-0.130186	-0.213553	-0.0950846	0.118469	0.00931596	1.22694	4.19475	3.83826	4.34485	0.506585	0.219844	4.56887	4.09826	1.31129	0.922859	1.69972	0.776863	4.90361e-06	ENSG00000177311	ZBTB38	protein_coding	3	1	141324213	141449792	q23	zinc finger and BTB domain containing 38 [Source:HGNC Symbol;Acc:HGNC:26636]		ZBTB38	253461	NM_001080412;NM_001350099;NM_001350100
SORD_SIG	SORD	SORD_SIG	SORD	SIG	55	0.353674	-0.0513665	-0.0589914	-0.048156	0.0108354	0.723583	-0.0209807	4.43167	4.43684	4.4295	-0.00733683	0.983261	5.803	4.08851	5.67903	5.22449	6.13357	0.90908	6.51369e-09	ENSG00000140263	SORD	protein_coding	15	1	45023181	45077185	q21.1	sorbitol dehydrogenase [Source:HGNC Symbol;Acc:HGNC:11184]		SORD	6652	NM_003104
PRPS2_SIG	PRPS2	PRPS2_SIG	PRPS2	SIG	21	1.49495	0.0343813	0.00769426	0.0456179	0.0379236	0.134928	1.587	4.83403	4.42708	5.00538	0.5783	0.112514	4.1788	4.07703	5.49232	5.29342	5.69121	0.397793	2.93052e-05	ENSG00000101911	PRPS2	protein_coding	X	1	12791355	12824222	p22.2	phosphoribosyl pyrophosphate synthetase 2 [Source:HGNC Symbol;Acc:HGNC:9465]		PRPS2	5634	NM_001039091;NM_002765
TGFB3_SIG	TGFB3	TGFB3_SIG	TGFB3	SIG	19	0.871795	-0.0925599	-0.104927	-0.0873529	0.0175736	0.38332	-0.0357898	2.25243	2.26238	2.24823	-0.0141448	0.97145	5.79502	4.07239	5.031	3.72022	6.34178	2.62156	6.8312e-09	ENSG00000119699	TGFB3	protein_coding	14	-1	75958099	75982991	q24.3	transforming growth factor beta 3 [Source:HGNC Symbol;Acc:HGNC:11769]	ARRHYTHMOGENIC RIGHT VENTRICULAR DYSPLASIA FAMILIAL 1;Familial isolated arrhythmogenic ventricular dysplasia biventricular form;Familial isolated arrhythmogenic ventricular dysplasia left dominant form;Familial isolated arrhythmogenic ventricular dysplasia right dominant form;Familial thoracic aortic aneurysm and aortic dissection;Loeys-Dietz syndrome;LOEYS-DIETZ SYNDROME 5	TGFB3	7043	NM_001329938;NM_001329939;NM_003239
THRB_TF	THRB	THRB_TF	THRB	TF	79	1.55566	-0.30923	-0.372215	-0.282711	0.0895047	0.119788							5.74838	4.06472	1.5325	0.708381	2.35661	1.64823	9.0101e-09	ENSG00000151090	THRB	protein_coding	3	-1	24117153	24495756	p24.2	thyroid hormone receptor beta [Source:HGNC Symbol;Acc:HGNC:11799]	Generalized resistance to thyroid hormone;Peripheral resistance to thyroid hormones;Pituitary resistance to thyroid hormone;THYROID HORMONE RESISTANCE GENERALIZED AUTOSOMAL DOMINANT;THYROID HORMONE RESISTANCE GENERALIZED AUTOSOMAL RECESSIVE;THYROID HORMONE RESISTANCE SELECTIVE PITUITARY	THRB	7068	NM_000461;NM_001128176;NM_001128177;NM_001252634;NM_001354708;NM_001354709;NM_001354710;NM_001354711;NM_001354712;NM_001354713;NM_001354714;NM_001354715
LGR4_SIG	LGR4	LGR4_SIG	LGR4	SIG	3	0.931547	-0.0213589	-0.113879	0.0175972	0.131477	0.351571	-0.740072	2.08736	2.47285	1.92505	-0.547797	0.459256	6.46959	4.05138	0.115637	-0.919531	1.15081	2.07034	9.8269e-11	ENSG00000205213	LGR4	protein_coding	11	-1	27365961	27472790	p14.1	leucine rich repeat containing G protein-coupled receptor 4 [Source:HGNC Symbol;Acc:HGNC:13299]	BONE MINERAL DENSITY QUANTITATIVE TRAIT LOCUS 17	LGR4	55366	NM_001346432;NM_018490
NUDT22_SIG	NUDT22	NUDT22_SIG	NUDT22	SIG	16	0.120938	0.00948737	0.00810569	0.0100691	0.00196343	0.90374	0.5167	5.22584	5.15034	5.25763	0.107295	0.605366	5.19969	4.0421	0.538389	-0.102682	1.17946	1.28214	1.99624e-07	ENSG00000149761	NUDT22	protein_coding	11	1	64225941	64230686	q13.1	nudix hydrolase 22 [Source:HGNC Symbol;Acc:HGNC:28189]		NUDT22	84304	NM_001128612;NM_001128613;NM_001271831;NM_032344
SIGIRR_SIG	SIGIRR	SIGIRR_SIG	SIGIRR	SIG	47	1.68604	0.0776422	0.0515166	0.0886424	0.0371258	0.0917876	1.00506	6.36957	6.1572	6.45899	0.301793	0.314866	4.68368	4.02255	3.73968	3.32605	4.15331	0.827257	2.81769e-06	ENSG00000185187	SIGIRR	protein_coding	11	-1	405716	417455	p15.5	single Ig and TIR domain containing [Source:HGNC Symbol;Acc:HGNC:30575]		SIGIRR	59307	NM_001135053;NM_001135054;NM_021805
VIPR2_SIG	VIPR2	VIPR2_SIG	VIPR2	SIG	50	-1.53801	-0.0934421	-0.0598576	-0.107583	-0.0477254	0.124047							5.68829	4.02223	-0.0695225	-0.985945	0.8469	1.83284	1.28319e-08	ENSG00000106018	VIPR2	protein_coding	7	-1	159028175	159144867	q36.3	vasoactive intestinal peptide receptor 2 [Source:HGNC Symbol;Acc:HGNC:12695]		VIPR2	7434	NM_001304522;NM_001308259;NM_003382
TCF7_SIG	TCF7	TCF7_SIG	TCF7	SIG	17	3.14619	0.0291943	-0.0904762	0.0795819	0.170058	0.00165414	2.17164	5.78548	4.75555	6.21913	1.46358	0.0298828	3.51129	4.01844	1.38862	1.17217	1.60506	0.432884	0.000445937	ENSG00000081059	TCF7	protein_coding	5	1	134114681	134151865	q31.1	transcription factor 7 [Source:HGNC Symbol;Acc:HGNC:11639]		TCF7	6932	NM_001134851;NM_001346425;NM_001346450;NM_001366502;NM_003202;NM_201632;NM_201634;NM_213648
TCF7_TF	TCF7	TCF7_TF	TCF7	TF	77	2.81941	-0.0641282	-0.134374	-0.0345511	0.0998226	0.00481124	2.17164	5.78548	4.75555	6.21913	1.46358	0.0298828	3.51129	4.01844	1.38862	1.17217	1.60506	0.432884	0.000445937	ENSG00000081059	TCF7	protein_coding	5	1	134114681	134151865	q31.1	transcription factor 7 [Source:HGNC Symbol;Acc:HGNC:11639]		TCF7	6932	NM_001134851;NM_001346425;NM_001346450;NM_001366502;NM_003202;NM_201632;NM_201634;NM_213648
DTD1_SIG	DTD1	DTD1_SIG	DTD1	SIG	31	1.47315	-0.323755	-0.406139	-0.289067	0.117073	0.140711	1.01284	1.93392	1.52893	2.10444	0.575509	0.311137	4.65797	4.00987	4.29338	4.01883	4.56792	0.549085	3.19339e-06	ENSG00000125821	DTD1	protein_coding	20	1	18587893	18766644	p11.23	D-tyrosyl-tRNA deacylase 1 [Source:HGNC Symbol;Acc:HGNC:16219]		DTD1	92675	NM_001318043;NM_080820
TLR2_SIG	TLR2	TLR2_SIG	TLR2	SIG	15	2.0391	-0.00442179	-0.0582917	0.0182603	0.076552	0.0414405	1.3366	5.48647	4.85656	5.7517	0.895138	0.181354	4.32443	4.00295	1.06678	0.729164	1.40439	0.675223	1.52926e-05	ENSG00000137462	TLR2	protein_coding	4	1	153684070	153705702	q31.3	toll like receptor 2 [Source:HGNC Symbol;Acc:HGNC:11848]	LEPROSY SUSCEPTIBILITY TO 3;MYCOBACTERIUM TUBERCULOSIS SUSCEPTIBILITY TO MYCOBACTERIUM TUBERCULOSIS PROTECTION AGAINST INCLUDED	TLR2	7097	NM_001318787;NM_001318789;NM_001318790;NM_001318791;NM_001318793;NM_001318795;NM_001318796;NM_003264
MR1_SIG	MR1	MR1_SIG	MR1	SIG	7	2.40896	-0.00962804	-0.0399546	0.00314102	0.0430956	0.0159979	2.61643	5.80507	5.49674	5.93489	0.438155	0.00888545	3.04448	4.00287	1.88762	1.67299	2.10225	0.429258	0.00233081	ENSG00000153029	MR1	protein_coding	1	1	181033425	181061938	q25.3	major histocompatibility complex, class I-related [Source:HGNC Symbol;Acc:HGNC:4975]		MR1	3140	NM_001194999;NM_001195000;NM_001195035;NM_001310213;NM_001531
ELK1_SIG	ELK1	ELK1_SIG	ELK1	SIG	16	0.437399	0.148526	0.143337	0.15071	0.00737361	0.661822	-0.0498192	5.12313	5.13238	5.11923	-0.013155	0.960266	5.69937	3.99484	0.283622	-0.2949	0.862144	1.15704	1.20249e-08	ENSG00000126767	ELK1	protein_coding	X	-1	47635521	47650604	p11.23	ELK1, ETS transcription factor [Source:HGNC Symbol;Acc:HGNC:3321]		ELK1	2002	NM_001114123;NM_001257168;NM_005229
ELK1_TF	ELK1	ELK1_TF	ELK1	TF	127	0.0788697	0.060933	0.0602063	0.061239	0.00103266	0.937136	-0.0498192	5.12313	5.13238	5.11923	-0.013155	0.960266	5.69937	3.99484	0.283622	-0.2949	0.862144	1.15704	1.20249e-08	ENSG00000126767	ELK1	protein_coding	X	-1	47635521	47650604	p11.23	ELK1, ETS transcription factor [Source:HGNC Symbol;Acc:HGNC:3321]		ELK1	2002	NM_001114123;NM_001257168;NM_005229
MYT1L_TF	MYT1L	MYT1L_TF	MYT1L	TF	40	-0.405032	-0.0195578	-0.0124	-0.0225716	-0.0101717	0.685454							5.63947	3.98771	-0.11098	-0.997537	0.775576	1.77311	1.70571e-08	ENSG00000186487	MYT1L	protein_coding	2	-1	1789113	2331664	p25.3	myelin transcription factor 1 like [Source:HGNC Symbol;Acc:HGNC:7623]	Intellectual disability;Mental retardation autosomal dominant 39;MYT1L syndrome	MYT1L	23040	NM_001303052;NM_001329844;NM_001329845;NM_001329846;NM_001329847;NM_001329848;NM_001329849;NM_001329851;NM_001329852;NM_015025
TRIB3_SIG	TRIB3	TRIB3_SIG	TRIB3	SIG	27	0.979217	-0.0418594	-0.061671	-0.0335177	0.0281533	0.327473	0.404901	2.36092	2.16552	2.44319	0.277664	0.68555	5.22808	3.98312	2.2347	1.48899	2.98041	1.49142	1.71276e-07	ENSG00000101255	TRIB3	protein_coding	20	1	362835	397559	p13	tribbles pseudokinase 3 [Source:HGNC Symbol;Acc:HGNC:16228]		TRIB3	57761	NM_001301188;NM_001301190;NM_001301193;NM_001301196;NM_001301201;NM_021158
SLC35F3_SIG	SLC35F3	SLC35F3_SIG	SLC35F3	SIG	26	0.503069	-0.00949024	-0.016237	-0.00664951	0.00958748	0.614916							5.62907	3.98035	-0.403742	-0.977105	0.16962	1.14673	1.81188e-08	ENSG00000183780	SLC35F3	protein_coding	1	1	233904676	234324511	q42.2	solute carrier family 35 member F3 [Source:HGNC Symbol;Acc:HGNC:23616]		SLC35F3	148641	NM_001300845;NM_173508
DECR1_SIG	DECR1	DECR1_SIG	DECR1	SIG	14	-0.0819996	-0.161002	-0.159726	-0.161539	-0.00181323	0.934647	0.524622	5.74507	5.7057	5.76165	0.0559509	0.599846	5.07746	3.96127	2.02354	1.57899	2.46809	0.889098	3.82505e-07	ENSG00000104325	DECR1	protein_coding	8	1	90001405	90053633	q21.3	2,4-dienoyl-CoA reductase 1 [Source:HGNC Symbol;Acc:HGNC:2753]		DECR1	1666	NM_001330575;NM_001359
REPIN1_SIG	REPIN1	REPIN1_SIG	REPIN1	SIG	30	-1.4542	0.0756045	0.0893892	0.0698004	-0.0195888	0.14589	-0.527611	7.31251	7.40409	7.27395	-0.130135	0.59777	6.12426	3.95743	3.44172	2.48745	4.39599	1.90853	9.11063e-10	ENSG00000214022	REPIN1	protein_coding	7	1	150368189	150374044	q36.1	replication initiator 1 [Source:HGNC Symbol;Acc:HGNC:17922]		REPIN1	29803	NM_001099695;NM_001099696;NM_001362746;NM_001362747;NM_013400;NM_014374
REPIN1_TF	REPIN1	REPIN1_TF	REPIN1	TF	51	-1.12525	0.0497553	0.0581497	0.0462208	-0.0119289	0.260483	-0.527611	7.31251	7.40409	7.27395	-0.130135	0.59777	6.12426	3.95743	3.44172	2.48745	4.39599	1.90853	9.11063e-10	ENSG00000214022	REPIN1	protein_coding	7	1	150368189	150374044	q36.1	replication initiator 1 [Source:HGNC Symbol;Acc:HGNC:17922]		REPIN1	29803	NM_001099695;NM_001099696;NM_001362746;NM_001362747;NM_013400;NM_014374
USP11_SIG	USP11	USP11_SIG	USP11	SIG	14	0.45212	0.123145	0.116809	0.125812	0.00900272	0.651183	-1.30377	6.89295	7.24469	6.74485	-0.49984	0.192313	6.88758	3.94835	0.906749	-0.769861	2.58336	3.35322	5.67512e-12	ENSG00000102226	USP11	protein_coding	X	1	47232690	47248328	p11.3	ubiquitin specific peptidase 11 [Source:HGNC Symbol;Acc:HGNC:12609]		USP11	8237	NM_004651
ZDHHC2_SIG	ZDHHC2	ZDHHC2_SIG	ZDHHC2	SIG	7	0.740764	0.151673	0.138304	0.157303	0.0189983	0.458837	0.231864	5.93553	5.90226	5.94953	0.0472716	0.816643	5.34729	3.94506	2.72039	2.21023	3.23054	1.0203	8.92825e-08	ENSG00000104219	ZDHHC2	protein_coding	8	1	17156482	17224799	p22	zinc finger DHHC-type containing 2 [Source:HGNC Symbol;Acc:HGNC:18469]		ZDHHC2	51201	NM_016353
ZDHHC2_TF	ZDHHC2	ZDHHC2_TF	ZDHHC2	TF	69	1.22402	0.0695811	0.0621356	0.072716	0.0105804	0.220946	0.231864	5.93553	5.90226	5.94953	0.0472716	0.816643	5.34729	3.94506	2.72039	2.21023	3.23054	1.0203	8.92825e-08	ENSG00000104219	ZDHHC2	protein_coding	8	1	17156482	17224799	p22	zinc finger DHHC-type containing 2 [Source:HGNC Symbol;Acc:HGNC:18469]		ZDHHC2	51201	NM_016353
RNF125_SIG	RNF125	RNF125_SIG	RNF125	SIG	3	0.13844	-0.00322447	-0.0043327	-0.00275785	0.00157485	0.889893	-0.627169	5.89368	6.0865	5.81249	-0.274014	0.530549	6.17897	3.92572	1.03541	-0.274928	2.34575	2.62068	6.45196e-10	ENSG00000101695	RNF125	protein_coding	18	1	32018825	32073219	q12.1	ring finger protein 125 [Source:HGNC Symbol;Acc:HGNC:21150]	TENORIO SYNDROME	RNF125	54941	NM_017831
RUNX2_TF	RUNX2	RUNX2_TF	RUNX2	TF	122	1.72325	-0.0172559	-0.0511765	-0.00297356	0.048203	0.0848426	0.346472	4.04787	3.89293	4.11311	0.220175	0.728988	5.17526	3.90446	-0.478218	-0.885407	-0.0710297	0.814377	2.27592e-07	ENSG00000124813	RUNX2	protein_coding	6	1	45328157	45664349	p21.1	runt related transcription factor 2 [Source:HGNC Symbol;Acc:HGNC:10472]	CLEIDOCRANIAL DYSPLASIA;METAPHYSEAL DYSPLASIA WITH MAXILLARY HYPOPLASIA WITH OR WITHOUT BRACHYDACTYLY;Metaphyseal dysplasia-maxillary hypoplasia-brachydacty syndrome	RUNX2	860	NM_001015051;NM_001024630;NM_001278478
TERT_SIG	TERT	TERT_SIG	TERT	SIG	27	-1.05116	-0.0580714	-0.0377406	-0.0666317	-0.0288911	0.293184	-0.125447	3.75219	3.80832	3.72856	-0.0797608	0.90017	5.62773	3.8907	0.00417071	-0.941686	0.950027	1.89171	1.826e-08	ENSG00000164362	TERT	protein_coding	5	-1	1253147	1295069	p15.33	telomerase reverse transcriptase [Source:HGNC Symbol;Acc:HGNC:11730]	APLASTIC ANEMIA APLASTIC ANEMIA SUSCEPTIBILITY TO INCLUDED;Clear cell sarcoma of kidney;Dyskeratosis congenita;DYSKERATOSIS CONGENITA AUTOSOMAL DOMINANT 1;DYSKERATOSIS CONGENITA AUTOSOMAL DOMINANT 2;DYSKERATOSIS CONGENITA AUTOSOMAL RECESSIVE 4;Familial melanoma;HOYERAAL-HREIDARSSON SYNDROME;Idiopathic aplastic anemia;Idiopathic pulmonary fibrosis;LEUKEMIA ACUTE MYELOID;MELANOMA CUTANEOUS MALIGNAN…	TERT	7015	NM_001193376;NM_198253
EPHX1_SIG	EPHX1	EPHX1_SIG	EPHX1	SIG	18	-0.218538	-0.0253076	-0.0230671	-0.026251	-0.00318393	0.82701	1.08092	4.79562	4.58602	4.88388	0.297857	0.279731	4.41746	3.88794	2.90355	2.40761	3.39949	0.991884	9.98677e-06	ENSG00000143819	EPHX1	protein_coding	1	1	225810092	225845563	q42.12	epoxide hydrolase 1 [Source:HGNC Symbol;Acc:HGNC:3401]	Familial hypercholanemia;HYPERCHOLANEMIA FAMILIAL	EPHX1	2052	NM_000120;NM_001136018;NM_001291163
FOXO4_TF	FOXO4	FOXO4_TF	FOXO4	TF	81	1.87411	0.150203	0.0944802	0.173665	0.0791846	0.0609147	1.90269	5.61061	5.24822	5.7632	0.514982	0.0570806	3.59216	3.88545	2.30825	2.10207	2.51443	0.412369	0.00032795	ENSG00000184481	FOXO4	protein_coding	X	1	71096197	71103535	q13.1	forkhead box O4 [Source:HGNC Symbol;Acc:HGNC:7139]		FOXO4	4303	NM_001170931;NM_005938
TNFSF10_SIG	TNFSF10	TNFSF10_SIG	TNFSF10	SIG	32	2.55999	0.0370166	-0.02893	0.0647835	0.0937136	0.0104676	1.50562	5.42243	4.87178	5.65428	0.782497	0.132165	3.98771	3.88437	0.436069	0.19743	0.674707	0.477276	6.67154e-05	ENSG00000121858	TNFSF10	protein_coding	3	-1	172505508	172523475	q26.31	TNF superfamily member 10 [Source:HGNC Symbol;Acc:HGNC:11925]		TNFSF10	8743	NM_001190942;NM_001190943;NM_003810
IRF7_SIG	IRF7	IRF7_SIG	IRF7	SIG	20	1.75114	0.034881	-0.0167239	0.0566094	0.0733333	0.0799222	0.722857	6.21435	6.03445	6.2901	0.255649	0.469768	4.7643	3.88	0.973023	0.43816	1.50789	1.06973	1.89515e-06	ENSG00000185507	IRF7	protein_coding	11	-1	612553	615999	p15.5	interferon regulatory factor 7 [Source:HGNC Symbol;Acc:HGNC:6122]	IMMUNODEFICIENCY 39	IRF7	3665	NM_001572;NM_004029;NM_004031
IRF7_TF	IRF7	IRF7_TF	IRF7	TF	95	1.89753	0.0371563	0.00242274	0.0517809	0.0493582	0.057758	0.722857	6.21435	6.03445	6.2901	0.255649	0.469768	4.7643	3.88	0.973023	0.43816	1.50789	1.06973	1.89515e-06	ENSG00000185507	IRF7	protein_coding	11	-1	612553	615999	p15.5	interferon regulatory factor 7 [Source:HGNC Symbol;Acc:HGNC:6122]	IMMUNODEFICIENCY 39	IRF7	3665	NM_001572;NM_004029;NM_004031
ATP11B_SIG	ATP11B	ATP11B_SIG	ATP11B	SIG	20	1.25972	0.232323	0.21188	0.24093	0.0290496	0.207771	1.79219	6.86051	6.60514	6.96803	0.362895	0.0731031	3.69235	3.87815	4.39804	4.21	4.58609	0.376087	0.00022219	ENSG00000058063	ATP11B	protein_coding	3	1	182793503	182921629	q26.33	ATPase phospholipid transporting 11B (putative) [Source:HGNC Symbol;Acc:HGNC:13553]		ATP11B	23200	NM_014616
CARD11_SIG	CARD11	CARD11_SIG	CARD11	SIG	27	1.96281	0.0196925	-0.023117	0.0377175	0.0608346	0.0496683	1.22948	5.31652	4.89187	5.49531	0.603446	0.218892	4.25039	3.87485	2.66886	2.30555	3.03217	0.726621	2.13397e-05	ENSG00000198286	CARD11	protein_coding	7	-1	2906141	3043945	p22.2	caspase recruitment domain family member 11 [Source:HGNC Symbol;Acc:HGNC:16393]	B-CELL EXPANSION WITH NFKB AND T-CELL ANERGY;BENTA disease;IMMUNODEFICIENCY 11;IMMUNODEFICIENCY 11B WITH ATOPIC DERMATITIS;Persistent polyclonal B-cell lymphocytosis;Severe combined immunodeficiency due to CARD11 deficiency	CARD11	84433	NM_001324281;NM_032415
PTPN22_SIG	PTPN22	PTPN22_SIG	PTPN22	SIG	24	1.94339	-0.0522545	-0.120586	-0.0234832	0.097103	0.0519691	1.11009	5.37665	5.00358	5.53373	0.530141	0.266961	4.36035	3.86818	0.713454	0.222239	1.20467	0.982429	1.29854e-05	ENSG00000134242	PTPN22	protein_coding	1	-1	113813811	113871753	p13.2	protein tyrosine phosphatase, non-receptor type 22 [Source:HGNC Symbol;Acc:HGNC:9652]	DIABETES MELLITUS INSULIN-DEPENDENT;Giant cell arteritis;Granulomatosis with polyangiitis;Oligoarticular juvenile idiopathic arthritis;Rheumatoid arthritis;Rheumatoid factor-negative juvenile idiopathic arthritis;Systemic lupus erythematosus;Vogt-Koyanagi-Harada disease	PTPN22	26191	NM_001193431;NM_001308297;NM_012411;NM_015967
DLX2_SIG	DLX2	DLX2_SIG	DLX2	SIG	20	-0.504103	-0.0431867	-0.0357171	-0.0463319	-0.0106148	0.614189							5.45004	3.85376	-0.115488	-0.675665	0.444689	1.12035	5.03585e-08	ENSG00000115844	DLX2	protein_coding	2	-1	172099438	172102900	q31.1	distal-less homeobox 2 [Source:HGNC Symbol;Acc:HGNC:2915]		DLX2	1746	NM_004405
DLX2_TF	DLX2	DLX2_TF	DLX2	TF	52	-0.675525	-0.197584	-0.189665	-0.200919	-0.0112539	0.499342							5.45004	3.85376	-0.115488	-0.675665	0.444689	1.12035	5.03585e-08	ENSG00000115844	DLX2	protein_coding	2	-1	172099438	172102900	q31.1	distal-less homeobox 2 [Source:HGNC Symbol;Acc:HGNC:2915]		DLX2	1746	NM_004405
IFIT1_SIG	IFIT1	IFIT1_SIG	IFIT1	SIG	19	1.9911	0.0758672	-0.0402153	0.124744	0.164959	0.0464699	1.45499	4.1092	3.44678	4.38811	0.941321	0.145672	3.98479	3.84651	0.67637	0.396141	0.956599	0.560458	6.7539e-05	ENSG00000185745	IFIT1	protein_coding	10	1	89392546	89406487	q23.31	interferon induced protein with tetratricopeptide repeats 1 [Source:HGNC Symbol;Acc:HGNC:5407]		IFIT1	3434	NM_001270927;NM_001270928;NM_001270929;NM_001270930;NM_001548
ARNTL_SIG	ARNTL	ARNTL_SIG	ARNTL	SIG	11	1.94977	0.0583974	0.0133726	0.0773552	0.0639827	0.0512038	0.415793	4.4315	4.35286	4.46461	0.11175	0.677561	5.01861	3.8427	4.83386	4.25686	5.41085	1.154	5.2048e-07	ENSG00000133794	ARNTL	protein_coding	11	1	13276652	13387266	p15.3	aryl hydrocarbon receptor nuclear translocator like [Source:HGNC Symbol;Acc:HGNC:701]		ARNTL	406	NM_001030272;NM_001030273;NM_001178;NM_001297719;NM_001297722;NM_001297724;NM_001351804;NM_001351805;NM_001351806;NM_001351807;NM_001351808;NM_001351809;NM_001351810;NM_001351811;NM_001351812;NM_001351813;NM_001351814;NM_001351815;NM_001351816;NM_001351817;NM_001351818;NM_001351819;NM_001351820;NM_001351821;NM_001351822;NM_001351823;NM_001351824
ARNTL_TF	ARNTL	ARNTL_TF	ARNTL	TF	102	2.03669	0.0287094	-0.000488148	0.0410031	0.0414913	0.0416813	0.415793	4.4315	4.35286	4.46461	0.11175	0.677561	5.01861	3.8427	4.83386	4.25686	5.41085	1.154	5.2048e-07	ENSG00000133794	ARNTL	protein_coding	11	1	13276652	13387266	p15.3	aryl hydrocarbon receptor nuclear translocator like [Source:HGNC Symbol;Acc:HGNC:701]		ARNTL	406	NM_001030272;NM_001030273;NM_001178;NM_001297719;NM_001297722;NM_001297724;NM_001351804;NM_001351805;NM_001351806;NM_001351807;NM_001351808;NM_001351809;NM_001351810;NM_001351811;NM_001351812;NM_001351813;NM_001351814;NM_001351815;NM_001351816;NM_001351817;NM_001351818;NM_001351819;NM_001351820;NM_001351821;NM_001351822;NM_001351823;NM_001351824
KSR1_SIG	KSR1	KSR1_SIG	KSR1	SIG	16	1.77264	0.115651	0.0911207	0.12598	0.0348595	0.0762888	1.32162	4.90222	4.61137	5.02468	0.413312	0.186296	4.11235	3.84239	0.958086	0.627078	1.28909	0.662015	3.91654e-05	ENSG00000141068	KSR1	protein_coding	17	1	27456470	27626438	q11.2	kinase suppressor of ras 1 [Source:HGNC Symbol;Acc:HGNC:6465]		KSR1	8844	NM_014238
CLYBL_SIG	CLYBL	CLYBL_SIG	CLYBL	SIG	11	-0.156348	-0.112149	-0.109337	-0.113333	-0.00399588	0.875759	0.899894	2.2293	2.0633	2.29919	0.235885	0.368176	4.52332	3.83479	3.24502	2.81263	3.67742	0.864785	6.08775e-06	ENSG00000125246	CLYBL	protein_coding	13	1	99606669	99897134	q32.3	citrate lyase beta like [Source:HGNC Symbol;Acc:HGNC:18355]		CLYBL	171425	NM_206808
ABHD8_SIG	ABHD8	ABHD8_SIG	ABHD8	SIG	20	-1.32893	-0.0424594	-0.0211951	-0.0514128	-0.0302177	0.183871	-0.226391	4.03636	4.0766	4.01941	-0.0571897	0.820897	5.64311	3.8302	4.11396	3.6416	4.58633	0.944728	1.67007e-08	ENSG00000127220	ABHD8	protein_coding	19	-1	17292131	17310236	p13.11	abhydrolase domain containing 8 [Source:HGNC Symbol;Acc:HGNC:23759]		ABHD8	79575	NM_024527
IL7_SIG	IL7	IL7_SIG	IL7	SIG	32	3.0806	-0.399816	-0.574586	-0.326228	0.248358	0.00206587							5.41283	3.82745	-0.331737	-0.843066	0.179591	1.02266	6.20366e-08	ENSG00000104432	IL7	protein_coding	8	-1	78675743	78805523	q21.13	interleukin 7 [Source:HGNC Symbol;Acc:HGNC:6023]		IL7	3574	NM_000880;NM_001199886;NM_001199887;NM_001199888
CD274_SIG	CD274	CD274_SIG	CD274	SIG	17	1.97312	-0.08643	-0.128173	-0.0688542	0.0593185	0.0484819	2.56211	2.05422	1.23685	2.39838	1.16153	0.010404	2.82545	3.80958	0.897041	0.761101	1.03298	0.27188	0.00472139	ENSG00000120217	CD274	protein_coding	9	1	5450503	5470566	p24.1	CD274 molecule [Source:HGNC Symbol;Acc:HGNC:17635]		CD274	29126	NM_001267706;NM_014143
NAP1L3_SIG	NAP1L3	NAP1L3_SIG	NAP1L3	SIG	31	2.49896	-0.441334	-0.6423	-0.356716	0.285583	0.012456							5.38463	3.80751	0.2099	-0.802259	1.22206	2.02432	7.25935e-08	ENSG00000186310	NAP1L3	protein_coding	X	-1	93670930	93673568	q21.32	nucleosome assembly protein 1 like 3 [Source:HGNC Symbol;Acc:HGNC:7639]		NAP1L3	4675	NM_004538
FBP1_SIG	FBP1	FBP1_SIG	FBP1	SIG	14	1.18619	-0.142328	-0.237652	-0.102191	0.13546	0.235549							5.3844	3.80735	0.739545	0.0506752	1.42841	1.37774	7.26856e-08	ENSG00000165140	FBP1	protein_coding	9	-1	94603133	94640249	q22.32	fructose-bisphosphatase 1 [Source:HGNC Symbol;Acc:HGNC:3606]	FRUCTOSE-16-BISPHOSPHATASE DEFICIENCY	FBP1	2203	NM_000507;NM_001127628
SCD_SIG	SCD	SCD_SIG	SCD	SIG	9	1.63976	-0.243922	-0.317876	-0.212783	0.105093	0.101056	1.53204	3.91637	3.20297	4.21675	1.01378	0.125513	3.84802	3.80428	6.68489	6.13179	7.23798	1.10619	0.000119077	ENSG00000099194	SCD	protein_coding	10	1	100347233	100364826	q24.31	stearoyl-CoA desaturase [Source:HGNC Symbol;Acc:HGNC:10571]		SCD	6319	NM_005063
IMPA2_SIG	IMPA2	IMPA2_SIG	IMPA2	SIG	33	1.87405	-0.0738805	-0.118938	-0.0549089	0.0640295	0.0609236	1.17396	4.29481	3.96176	4.43504	0.473279	0.24041	4.20399	3.80279	4.84871	4.6074	5.09002	0.482621	2.6225e-05	ENSG00000141401	IMPA2	protein_coding	18	1	11981025	12030877	p11.21	inositol monophosphatase 2 [Source:HGNC Symbol;Acc:HGNC:6051]		IMPA2	3613	NM_014214
AMDHD2_SIG	AMDHD2	AMDHD2_SIG	AMDHD2	SIG	26	1.39308	-0.00270865	-0.0169374	0.00328241	0.0202198	0.163597	1.51418	4.56996	4.35512	4.66042	0.305303	0.129981	3.83597	3.78313	1.95022	1.70565	2.19478	0.489133	0.000125068	ENSG00000162066	AMDHD2	protein_coding	16	1	2520357	2531422	p13.3	amidohydrolase domain containing 2 [Source:HGNC Symbol;Acc:HGNC:24262]		AMDHD2	51005	NM_001145815;NM_001330449;NM_015944
LACTB2_SIG	LACTB2	LACTB2_SIG	LACTB2	SIG	7	-1.19512	-0.175479	-0.164782	-0.179982	-0.0152	0.232038	-0.663566	2.27309	2.52681	2.16626	-0.360549	0.506968	6.00917	3.77991	2.70581	1.81899	3.59263	1.77364	1.86472e-09	ENSG00000147592	LACTB2	protein_coding	8	-1	70635318	70669185	q13.3	lactamase beta 2 [Source:HGNC Symbol;Acc:HGNC:18512]		LACTB2	51110	NM_016027
PRKCQ_SIG	PRKCQ	PRKCQ_SIG	PRKCQ	SIG	24	1.79699	-0.0295283	-0.0723373	-0.0115035	0.0608338	0.0723378	0.35738	4.40498	4.30561	4.44682	0.141211	0.720807	4.98081	3.77467	2.11359	1.61685	2.61034	0.993492	6.33183e-07	ENSG00000065675	PRKCQ	protein_coding	10	-1	6427143	6580301	p15.1	protein kinase C theta [Source:HGNC Symbol;Acc:HGNC:9410]		PRKCQ	5588	NM_001242413;NM_001282644;NM_001282645;NM_001323265;NM_001323266;NM_001323267;NM_006257
ACER3_SIG	ACER3	ACER3_SIG	ACER3	SIG	18	0.27064	-0.0515772	-0.0574629	-0.049099	0.00836394	0.786668	0.352204	4.56817	4.51189	4.59186	0.0799707	0.724685	4.98098	3.77113	1.95192	1.50927	2.39457	0.885298	6.32636e-07	ENSG00000078124	ACER3	protein_coding	11	1	76860867	77026797	q13.5	alkaline ceramidase 3 [Source:HGNC Symbol;Acc:HGNC:16066]	Alkaline ceramidase 3 deficiency;LEUKODYSTROPHY PROGRESSIVE EARLY CHILDHOOD-ONSET	ACER3	55331	NM_001300953;NM_001300954;NM_001300955;NM_018367
GPR161_SIG	GPR161	GPR161_SIG	GPR161	SIG	41	-0.0286421	-0.149369	-0.14899	-0.149528	-0.000537899	0.97715	-0.712244	0.609242	0.901996	0.485977	-0.416018	0.476314	6.02492	3.75663	0.581009	-0.460051	1.62207	2.08212	1.69195e-09	ENSG00000143147	GPR161	protein_coding	1	-1	168079543	168137667	q24.2	G protein-coupled receptor 161 [Source:HGNC Symbol;Acc:HGNC:23694]	Pituitary stalk interruption syndrome	GPR161	23432	NM_001267609;NM_001267610;NM_001267611;NM_001267612;NM_001267613;NM_001267614;NM_001349632;NM_001349633;NM_001349634;NM_001349635;NM_153832
SLC9A3R1_SIG	SLC9A3R1	SLC9A3R1_SIG	SLC9A3R1	SIG	38	1.93245	0.0600511	0.0219109	0.0761102	0.0541993	0.0533036	0.972495	6.55822	6.34183	6.64933	0.307496	0.330804	4.32851	3.74838	5.48165	5.27685	5.68644	0.409588	1.50118e-05	ENSG00000109062	SLC9A3R1	protein_coding	17	1	74748628	74769353	q25.1	SLC9A3 regulator 1 [Source:HGNC Symbol;Acc:HGNC:11075]	Dominant hypophosphatemia with nephrolithiasis or osteoporosis;NEPHROLITHIASIS/OSTEOPOROSIS HYPOPHOSPHATEMIC 2	SLC9A3R1	9368	NM_004252
KCNB1_SIG	KCNB1	KCNB1_SIG	KCNB1	SIG	16	1.16935	-0.0901963	-0.114714	-0.0798731	0.0348409	0.242261							5.29759	3.74596	0.457167	-0.46404	1.37837	1.84241	1.17342e-07	ENSG00000158445	KCNB1	protein_coding	20	-1	49293394	49484297	q13.13	potassium voltage-gated channel subfamily B member 1 [Source:HGNC Symbol;Acc:HGNC:6231]	Epileptic encephalopathy early infantile 26;Undetermined early-onset epileptic encephalopathy	KCNB1	3745	NM_004975
DPF1_SIG	DPF1	DPF1_SIG	DPF1	SIG	11	-0.257128	-0.0715589	-0.0694404	-0.0724509	-0.00301053	0.79708							5.29747	3.74588	1.17945	0.585514	1.77338	1.18787	1.17419e-07	ENSG00000011332	DPF1	protein_coding	19	-1	38211006	38229714	q13.2	double PHD fingers 1 [Source:HGNC Symbol;Acc:HGNC:20225]		DPF1	8193	NM_001135155;NM_001135156;NM_001289978;NM_001363579;NM_004647
DPF1_TF	DPF1	DPF1_TF	DPF1	TF	40	-1.03007	-0.118812	-0.110466	-0.122326	-0.0118596	0.302975							5.29747	3.74588	1.17945	0.585514	1.77338	1.18787	1.17419e-07	ENSG00000011332	DPF1	protein_coding	19	-1	38211006	38229714	q13.2	double PHD fingers 1 [Source:HGNC Symbol;Acc:HGNC:20225]		DPF1	8193	NM_001135155;NM_001135156;NM_001289978;NM_001363579;NM_004647
FECH_SIG	FECH	FECH_SIG	FECH	SIG	32	1.46621	0.305531	0.13018	0.379363	0.249183	0.142591	1.24217	6.88613	6.39337	7.09361	0.700238	0.214175	4.05512	3.74575	1.99264	1.71545	2.26984	0.55439	5.01083e-05	ENSG00000066926	FECH	protein_coding	18	-1	57544389	57586702	q21.31	ferrochelatase [Source:HGNC Symbol;Acc:HGNC:3647]	Autosomal erythropoietic protoporphyria;PROTOPORPHYRIA ERYTHROPOIETIC 1	FECH	2235	NM_000140;NM_001012515
FUT4_SIG	FUT4	FUT4_SIG	FUT4	SIG	43	0.0812714	0.0162227	0.0152171	0.0166461	0.00142893	0.935226	0.417279	6.05979	5.95176	6.10528	0.153518	0.676475	4.8781	3.7444	2.76304	2.32904	3.19704	0.867994	1.07113e-06	ENSG00000196371	FUT4	protein_coding	11	1	94543840	94549898	q21	fucosyltransferase 4 [Source:HGNC Symbol;Acc:HGNC:4015]		FUT4	2526	NM_002033
B3GALT4_SIG	B3GALT4	B3GALT4_SIG	B3GALT4	SIG	24	1.59496	-0.0630258	-0.0832283	-0.0545195	0.0287088	0.110722	1.29274	3.19235	2.98022	3.28167	0.301448	0.196102	3.9786	3.7274	0.350569	0.0448941	0.656244	0.61135	6.93218e-05	ENSG00000235863	B3GALT4	protein_coding	6	1	33277132	33284832	p21.32	beta-1,3-galactosyltransferase 4 [Source:HGNC Symbol;Acc:HGNC:919]		B3GALT4	8705	NM_003782
IFNAR2_SIG	IFNAR2	IFNAR2_SIG	IFNAR2	SIG	9	2.2936	-0.0394685	-0.0668492	-0.0279398	0.0389095	0.0218133	2.56953	6.04623	5.69617	6.19363	0.497456	0.0101838	2.69906	3.72545	2.9921	2.87817	3.10603	0.227867	0.00695361	ENSG00000159110	IFNAR2	protein_coding	21	1	33229901	33265675	q22.11	interferon alpha and beta receptor subunit 2 [Source:HGNC Symbol;Acc:HGNC:5433]	HEPATITIS B VIRUS SUSCEPTIBILITY TO;IMMUNODEFICIENCY 45;Primary immunodeficiency with post-measles-mumps-rubella vaccine viral infection	IFNAR2	3455	NM_000874;NM_001289125;NM_001289126;NM_001289128;NM_207584;NM_207585
APOE_SIG	APOE	APOE_SIG	APOE	SIG	20	2.35452	-0.347783	-0.453547	-0.303251	0.150296	0.0185467	2.20242	2.58959	1.69804	2.96498	1.26694	0.0276354	3.05923	3.72055	2.04804	1.58789	2.50819	0.920297	0.00221904	ENSG00000130203	APOE	protein_coding	19	1	44905791	44909393	q13.32	apolipoprotein E [Source:HGNC Symbol;Acc:HGNC:613]	Alzheimer disease 2;ALZHEIMER DISEASE 4;Hyperlipoproteinemia type 3;HYPERLIPOPROTEINEMIA TYPE III;LIPOPROTEIN GLOMERULOPATHY;MACULAR DEGENERATION AGE-RELATED 1;SEA-BLUE HISTIOCYTE DISEASE;Sea-blue histiocytosis	APOE	348	NM_000041;NM_001302688;NM_001302689;NM_001302690;NM_001302691
GYG1_SIG	GYG1	GYG1_SIG	GYG1	SIG	31	1.96804	0.0141772	-0.0235184	0.030049	0.0535674	0.0490631	0.951039	5.7034	5.51407	5.78312	0.269047	0.341585	4.30981	3.71998	3.55091	3.32359	3.77824	0.454655	1.63396e-05	ENSG00000163754	GYG1	protein_coding	3	1	148991341	149027668	q24	glycogenin 1 [Source:HGNC Symbol;Acc:HGNC:4699]	Glycogen storage disease with severe cardiomyopathy due to glycogenin deficiency;GLYCOGEN STORAGE DISEASE XV;POLYGLUCOSAN BODY MYOPATHY 2;Polyglucosan body myopathy type 2	GYG1	2992	NM_001184720;NM_001184721;NM_004130
USP44_SIG	USP44	USP44_SIG	USP44	SIG	14	1.2056	-0.329785	-0.356559	-0.318513	0.0380463	0.227971							5.25656	3.71695	0.89148	0.269275	1.51368	1.24441	1.46774e-07	ENSG00000136014	USP44	protein_coding	12	-1	95516560	95551476	q22	ubiquitin specific peptidase 44 [Source:HGNC Symbol;Acc:HGNC:20064]		USP44	84101	NM_001042403;NM_001278393;NM_001347936;NM_001347937;NM_032147
FUT10_SIG	FUT10	FUT10_SIG	FUT10	SIG	9	-1.36577	-0.0490438	-0.0291945	-0.0574014	-0.028207	0.17201	-0.629164	2.91521	3.06837	2.85072	-0.217647	0.529242	5.88188	3.71423	-0.375011	-0.98695	0.236928	1.22388	4.05629e-09	ENSG00000172728	FUT10	protein_coding	8	-1	33370824	33473422	p12	fucosyltransferase 10 [Source:HGNC Symbol;Acc:HGNC:19234]		FUT10	84750	NM_032664
ATP1B1_SIG	ATP1B1	ATP1B1_SIG	ATP1B1	SIG	11	1.92129	-0.282122	-0.351808	-0.252781	0.0990261	0.0546948							5.24782	3.71077	6.17229	5.77248	6.57209	0.799615	1.53909e-07	ENSG00000143153	ATP1B1	protein_coding	1	1	169105697	169132722	q24.2	ATPase Na+/K+ transporting subunit beta 1 [Source:HGNC Symbol;Acc:HGNC:804]	HYPERTENSION ESSENTIAL	ATP1B1	481	NM_001677
OAT_SIG	OAT	OAT_SIG	OAT	SIG	11	2.00786	0.126943	0.0455167	0.161227	0.115711	0.0446577	1.43223	6.19268	5.89998	6.31592	0.41594	0.152079	3.81417	3.70976	6.21475	6.0617	6.3678	0.306102	0.00013664	ENSG00000065154	OAT	protein_coding	10	-1	124397303	124418976	q26.13	ornithine aminotransferase [Source:HGNC Symbol;Acc:HGNC:8091]	GYRATE ATROPHY OF CHOROID AND RETINA	OAT	4942	NM_000274;NM_001171814;NM_001322965;NM_001322966;NM_001322967;NM_001322968;NM_001322969;NM_001322970;NM_001322971;NM_001322974
CRY2_TF	CRY2	CRY2_TF	CRY2	TF	22	1.07076	0.097839	0.0837874	0.103755	0.019968	0.28428	-0.216159	5.20834	5.23302	5.19794	-0.035072	0.828864	5.45066	3.70135	0.902799	0.278588	1.52701	1.24842	5.01838e-08	ENSG00000121671	CRY2	protein_coding	11	1	45847118	45883248	p11.2	cryptochrome circadian regulator 2 [Source:HGNC Symbol;Acc:HGNC:2385]		CRY2	1408	NM_001127457;NM_021117
B4GALT2_SIG	B4GALT2	B4GALT2_SIG	B4GALT2	SIG	13	-1.83079	-0.0624881	-0.0267212	-0.0775479	-0.0508267	0.0671313	-0.668188	3.6035	3.74447	3.54415	-0.200318	0.504014	5.90263	3.70131	0.0491554	-0.885061	0.983372	1.86843	3.57755e-09	ENSG00000117411	B4GALT2	protein_coding	1	1	43978943	43991170	p34.1	beta-1,4-galactosyltransferase 2 [Source:HGNC Symbol;Acc:HGNC:925]		B4GALT2	8704	NM_001005417;NM_003780;NM_030587
CHST11_SIG	CHST11	CHST11_SIG	CHST11	SIG	29	-2.11477	0.112311	0.147415	0.0975308	-0.0498846	0.0344495	0.633929	6.6442	6.54702	6.68512	0.138101	0.526127	4.59956	3.70064	-0.467283	-0.79791	-0.136656	0.661254	4.23382e-06	ENSG00000171310	CHST11	protein_coding	12	1	104455295	104762014	q23.3	carbohydrate sulfotransferase 11 [Source:HGNC Symbol;Acc:HGNC:17422]	OSTEOCHONDRODYSPLASIA BRACHYDACTYLY AND OVERLAPPING MALFORMEDDIGITS	CHST11	50515	NM_001173982;NM_018413
CYB5R1_SIG	CYB5R1	CYB5R1_SIG	CYB5R1	SIG	8	1.3206	-0.0552134	-0.073061	-0.0476986	0.0253624	0.186636	2.09541	5.05732	4.83926	5.14913	0.309873	0.0361348	3.13775	3.7004	2.40887	2.18859	2.62915	0.440559	0.0017025	ENSG00000159348	CYB5R1	protein_coding	1	-1	202961873	202967275	q32.1	cytochrome b5 reductase 1 [Source:HGNC Symbol;Acc:HGNC:13397]		CYB5R1	51706	NM_016243
RYK_SIG	RYK	RYK_SIG	RYK	SIG	67	1.36105	-0.0450491	-0.0755335	-0.0322135	0.0433199	0.173497	0.570481	4.59965	4.44279	4.6657	0.222906	0.568351	4.64957	3.69114	-0.660955	-0.992107	-0.329803	0.662304	3.32623e-06	ENSG00000163785	RYK	protein_coding	3	-1	134065303	134250744	q22.2	receptor-like tyrosine kinase [Source:HGNC Symbol;Acc:HGNC:10481]		RYK	6259	NM_001005861;NM_002958
ISG15_SIG	ISG15	ISG15_SIG	ISG15	SIG	15	1.62157	0.0115541	-0.0412748	0.0337978	0.0750726	0.104896	1.08335	4.336	3.98782	4.4826	0.494772	0.278655	4.13124	3.68727	1.30654	0.776342	1.83674	1.0604	3.60804e-05	ENSG00000187608	ISG15	protein_coding	1	1	1001138	1014540	p36.33	ISG15 ubiquitin-like modifier [Source:HGNC Symbol;Acc:HGNC:4053]	IMMUNODEFICIENCY 38 WITH BASAL GANGLIA CALCIFICATION;Mendelian susceptibility to mycobacterial diseases due to complete ISG15 deficiency	ISG15	9636	NM_005101
NTPCR_SIG	NTPCR	NTPCR_SIG	NTPCR	SIG	7	0.854204	-0.062217	-0.071327	-0.0583812	0.0129458	0.392992	-2.08384	4.08327	4.55063	3.88649	-0.664141	0.0371744	7.27507	3.67075	1.02045	-0.980482	3.02139	4.00187	3.46245e-13	ENSG00000135778	NTPCR	protein_coding	1	1	232950605	232983882	q42.2	nucleoside-triphosphatase, cancer-related [Source:HGNC Symbol;Acc:HGNC:28204]		NTPCR	84284	NM_001329452;NM_001329453;NM_032324
DHCR7_SIG	DHCR7	DHCR7_SIG	DHCR7	SIG	17	1.03445	-0.0131285	-0.0242736	-0.00843584	0.0158377	0.300926	2.25828	3.27268	2.72573	3.50297	0.777235	0.0239285	2.92146	3.66263	2.97076	2.73982	3.2017	0.461883	0.00348396	ENSG00000172893	DHCR7	protein_coding	11	-1	71428193	71452868	q13.4	7-dehydrocholesterol reductase [Source:HGNC Symbol;Acc:HGNC:2860]	SMITH-LEMLI-OPITZ SYNDROME	DHCR7	1717	NM_001163817;NM_001360
FBXO6_SIG	FBXO6	FBXO6_SIG	FBXO6	SIG	19	2.37737	0.13746	0.0877815	0.158378	0.0705962	0.0174365	1.5976	3.39171	3.06912	3.52753	0.458417	0.110133	3.58012	3.6612	2.23763	2.02127	2.45398	0.432705	0.000343443	ENSG00000116663	FBXO6	protein_coding	1	1	11664200	11674354	p36.22	F-box protein 6 [Source:HGNC Symbol;Acc:HGNC:13585]		FBXO6	26270	NM_018438
SYNJ2_SIG	SYNJ2	SYNJ2_SIG	SYNJ2	SIG	13	3.3152	-0.000284526	-0.0479115	0.0197689	0.0676804	0.00091579	0.942736	4.7549	4.51655	4.85526	0.33871	0.345816	4.23481	3.66108	1.64468	1.32123	1.96814	0.646907	2.28747e-05	ENSG00000078269	SYNJ2	protein_coding	6	1	157981863	158099176	q25.3	synaptojanin 2 [Source:HGNC Symbol;Acc:HGNC:11504]		SYNJ2	8871	NM_001178088;NM_003898
MTHFD2_SIG	MTHFD2	MTHFD2_SIG	MTHFD2	SIG	19	-0.862735	0.0192527	0.0381919	0.0112782	-0.0269137	0.388283	-0.588539	5.39923	5.5158	5.35015	-0.165648	0.556171	5.74674	3.6474	5.91958	5.45908	6.38008	0.920997	9.09806e-09	ENSG00000065911	MTHFD2	protein_coding	2	1	74198610	74217565	p13.1	methylenetetrahydrofolate dehydrogenase (NADP+ dependent) 2, methenyltetrahydrofolate cyclohydrolase [Source:HGNC Symbol;Acc:HGNC:7434]		MTHFD2	10797	NM_006636
PTER_SIG	PTER	PTER_SIG	PTER	SIG	7	-0.523969	-0.0259164	-0.0154316	-0.0303311	-0.0148995	0.6003	-0.668857	4.24813	4.37856	4.19321	-0.185358	0.503587	5.82579	3.6465	1.83472	1.07981	2.58962	1.5098	5.68443e-09	ENSG00000165983	PTER	protein_coding	10	1	16436943	16513745	p13	phosphotriesterase related [Source:HGNC Symbol;Acc:HGNC:9590]		PTER	9317	NM_001001484;NM_001261836;NM_001261837;NM_001261838;NM_030664
ST6GALNAC4_SIG	ST6GALNAC4	ST6GALNAC4_SIG	ST6GALNAC4	SIG	22	0.0817256	0.0460833	0.045152	0.0464754	0.0013234	0.934865	1.23138	5.4094	5.13027	5.52693	0.396661	0.218181	3.92362	3.64514	4.70821	4.48052	4.93589	0.455361	8.72269e-05	ENSG00000136840	ST6GALNAC4	protein_coding	9	-1	127907886	127917041	q34.11	ST6 N-acetylgalactosaminide alpha-2,6-sialyltransferase 4 [Source:HGNC Symbol;Acc:HGNC:17846]		ST6GALNAC4	27090	NM_175039;NM_175040
SETD6_SIG	SETD6	SETD6_SIG	SETD6	SIG	25	-0.632315	-0.137445	-0.128713	-0.141122	-0.0124091	0.527181	-0.250837	3.48481	3.56756	3.44997	-0.117582	0.80194	5.39514	3.63757	2.87841	2.13116	3.62567	1.49451	6.84705e-08	ENSG00000103037	SETD6	protein_coding	16	1	58515479	58521181	q21	SET domain containing 6, protein lysine methyltransferase [Source:HGNC Symbol;Acc:HGNC:26116]		SETD6	79918	NM_001160305;NM_024860
NUAK2_SIG	NUAK2	NUAK2_SIG	NUAK2	SIG	19	2.71105	0.104722	0.0437474	0.130396	0.0866482	0.00670698	2.28248	3.89075	2.93576	4.29286	1.3571	0.0224611	2.85782	3.63474	1.15905	0.975366	1.34274	0.36737	0.00426567	ENSG00000163545	NUAK2	protein_coding	1	-1	205302059	205321791	q32.1	NUAK family kinase 2 [Source:HGNC Symbol;Acc:HGNC:29558]		NUAK2	81788	NM_030952
ADAM15_SIG	ADAM15	ADAM15_SIG	ADAM15	SIG	85	2.17388	0.0560558	0.0146349	0.0734962	0.0588613	0.0297142	1.66876	6.12425	5.72441	6.2926	0.568195	0.0951648	3.46038	3.62685	1.11648	0.917186	1.31578	0.398596	0.000539405	ENSG00000143537	ADAM15	protein_coding	1	1	155050566	155062775	q21.3	ADAM metallopeptidase domain 15 [Source:HGNC Symbol;Acc:HGNC:193]		ADAM15	8751	NM_001261464;NM_001261465;NM_001261466;NM_003815;NM_207191;NM_207194;NM_207195;NM_207196;NM_207197
POLE2_SIG	POLE2	POLE2_SIG	POLE2	SIG	22	-1.39385	-0.00150906	0.06872	-0.0310792	-0.0997992	0.163363	-1.27217	3.90083	4.1585	3.79234	-0.366155	0.203313	6.39342	3.62127	6.87211	6.03978	7.70444	1.66466	1.62219e-10	ENSG00000100479	POLE2	protein_coding	14	-1	49643555	49688422	q21.3	DNA polymerase epsilon 2, accessory subunit [Source:HGNC Symbol;Acc:HGNC:9178]		POLE2	5427	NM_001197330;NM_001197331;NM_001348384;NM_001348385;NM_002692
TNFAIP3_SIG	TNFAIP3	TNFAIP3_SIG	TNFAIP3	SIG	8	2.4553	0.088716	0.0377553	0.110173	0.0724177	0.0140766	1.15877	6.76273	6.42487	6.90499	0.480124	0.246548	3.94702	3.61034	1.23139	0.96038	1.50239	0.542012	7.91305e-05	ENSG00000118503	TNFAIP3	protein_coding	6	1	137867214	137883312	q23.3	TNF alpha induced protein 3 [Source:HGNC Symbol;Acc:HGNC:11896]	Autoinflammatory syndrome familial Behcet-like;Hereditary pediatric Behcet-like disease;Systemic lupus erythematosus	TNFAIP3	7128	NM_001270507;NM_001270508;NM_006290
SOCS1_SIG	SOCS1	SOCS1_SIG	SOCS1	SIG	20	2.23094	-0.0448115	-0.0810535	-0.0295518	0.0515017	0.025685	2.54638	1.24988	-0.0736129	1.80714	1.88075	0.0108846	2.55759	3.60905	3.73062	3.61678	3.84446	0.227681	0.0105402	ENSG00000185338	SOCS1	protein_coding	16	-1	11254405	11256200	p13.13	suppressor of cytokine signaling 1 [Source:HGNC Symbol;Acc:HGNC:19383]		SOCS1	8651	NM_003745
BHLHA15_TF	BHLHA15	BHLHA15_TF	BHLHA15	TF	146	3.20473	-0.0198044	-0.0563561	-0.00441416	0.051942	0.00135189							5.09622	3.60357	1.41992	0.944494	1.89535	0.950854	3.46505e-07	ENSG00000180535	BHLHA15	protein_coding	7	1	98211427	98212979	q21.3	basic helix-loop-helix family member a15 [Source:HGNC Symbol;Acc:HGNC:22265]		BHLHA15	168620	NM_177455
SDR39U1_SIG	SDR39U1	SDR39U1_SIG	SDR39U1	SIG	28	0.953109	0.106791	0.0955275	0.111533	0.016006	0.340535	-1.08687	5.04147	5.23065	4.96181	-0.268847	0.277096	6.17968	3.60116	3.02251	2.16777	3.87724	1.70946	6.4232e-10	ENSG00000100445	SDR39U1	protein_coding	14	-1	24439766	24442905	q12	short chain dehydrogenase/reductase family 39U member 1 [Source:HGNC Symbol;Acc:HGNC:20275]		SDR39U1	56948	NM_001290292;NM_001290293;NM_001308075;NM_020195
GALNT12_SIG	GALNT12	GALNT12_SIG	GALNT12	SIG	22	-0.505134	-0.154977	-0.146398	-0.158589	-0.0121913	0.613464	0.226821	1.94935	1.86242	1.98596	0.12354	0.820563	4.86407	3.5998	4.30208	3.91056	4.6936	0.783047	1.14996e-06	ENSG00000119514	GALNT12	protein_coding	9	1	98807670	98850081	q22.33	polypeptide N-acetylgalactosaminyltransferase 12 [Source:HGNC Symbol;Acc:HGNC:19877]	COLORECTAL CANCER SUSCEPTIBILITY TO 1	GALNT12	79695	NM_024642
RHOBTB2_SIG	RHOBTB2	RHOBTB2_SIG	RHOBTB2	SIG	40	2.13803	-0.0248184	-0.0660545	-0.00745585	0.0585987	0.0325143	1.11752	4.32427	4.04653	4.44121	0.394682	0.263771	3.9616	3.59148	3.29177	3.07797	3.50556	0.427597	7.445e-05	ENSG00000008853	RHOBTB2	protein_coding	8	1	22987417	23020199	p21.3	Rho related BTB domain containing 2 [Source:HGNC Symbol;Acc:HGNC:18756]	EPILEPTIC ENCEPHALOPATHY EARLY INFANTILE 64	RHOBTB2	23221	NM_001160036;NM_001160037;NM_015178
RPS6KA1_SIG	RPS6KA1	RPS6KA1_SIG	RPS6KA1	SIG	18	0.756591	0.123925	0.114176	0.12803	0.0138543	0.449295	0.885623	7.39691	7.28061	7.44589	0.165282	0.375821	4.18396	3.58473	4.28341	4.06698	4.49985	0.432874	2.86479e-05	ENSG00000117676	RPS6KA1	protein_coding	1	1	26529761	26575030	p36.11	ribosomal protein S6 kinase A1 [Source:HGNC Symbol;Acc:HGNC:10430]		RPS6KA1	6195	NM_001006665;NM_001330441;NM_002953
OAS1_SIG	OAS1	OAS1_SIG	OAS1	SIG	20	1.71393	0.139682	0.0548143	0.175415	0.120601	0.0865425	1.39928	4.96317	4.48615	5.16402	0.677877	0.161728	3.6616	3.57859	0.732842	0.500437	0.965247	0.464811	0.000250642	ENSG00000089127	OAS1	protein_coding	12	1	112906783	112933222	q24.13	2'-5'-oligoadenylate synthetase 1 [Source:HGNC Symbol;Acc:HGNC:8086]	Hereditary pulmonary alveolar proteinosis	OAS1	4938	NM_001032409;NM_001320151;NM_002534;NM_016816
ABCA2_SIG	ABCA2	ABCA2_SIG	ABCA2	SIG	52	1.163	0.0401342	0.0244037	0.0467575	0.0223538	0.244829	1.49515	7.35554	7.06946	7.476	0.40654	0.134875	3.55192	3.56882	3.11707	2.7707	3.46344	0.692736	0.000382438	ENSG00000107331	ABCA2	protein_coding	9	-1	137007234	137028922	q34.3	ATP binding cassette subfamily A member 2 [Source:HGNC Symbol;Acc:HGNC:32]		ABCA2	20	NM_001606;NM_212533
TEX2_SIG	TEX2	TEX2_SIG	TEX2	SIG	16	2.08108	0.0372184	0.0104444	0.0484917	0.0380472	0.0374265	0.898762	5.37817	5.25017	5.43207	0.181899	0.36878	4.1474	3.56817	2.66171	2.40013	2.92328	0.523157	3.36278e-05	ENSG00000136478	TEX2	protein_coding	17	-1	64147227	64263301	q23.3	testis expressed 2 [Source:HGNC Symbol;Acc:HGNC:30884]		TEX2	55852	NM_001288732;NM_001288733;NM_018469
PPM1E_SIG	PPM1E	PPM1E_SIG	PPM1E	SIG	33	-0.0847797	-0.074161	-0.0713389	-0.0753492	-0.00401031	0.932437							5.04449	3.56699	1.27615	0.670403	1.8819	1.2115	4.54736e-07	ENSG00000175175	PPM1E	protein_coding	17	1	58755854	58985179	q22	protein phosphatase, Mg2+/Mn2+ dependent 1E [Source:HGNC Symbol;Acc:HGNC:19322]		PPM1E	22843	NM_014906
THBD_SIG	THBD	THBD_SIG	THBD	SIG	18	1.02583	-0.207098	-0.248307	-0.189747	0.0585605	0.304973	-0.173251	1.29379	1.3781	1.25828	-0.119816	0.862455	5.2164	3.56605	2.69177	2.2064	3.17714	0.970738	1.8243e-07	ENSG00000178726	THBD	protein_coding	20	-1	23045633	23049741	p11.21	thrombomodulin [Source:HGNC Symbol;Acc:HGNC:11784]	Atypical hemolytic uremic syndrome with thrombomodulin anomaly;HEMOLYTIC UREMIC SYNDROME ATYPICAL SUSCEPTIBILITY TO 6;Thrombomodulin-related bleeding disorder;Thrombophilia due to thrombomodulin defect	THBD	7056	NM_000361
ZNF287_TF	ZNF287	ZNF287_TF	ZNF287	TF	113	2.17199	-0.165206	-0.204863	-0.148509	0.0563546	0.0298562							5.04279	3.56579	0.116475	-0.293103	0.526053	0.819156	4.58797e-07	ENSG00000141040	ZNF287	protein_coding	17	-1	16546954	16569204	p11.2	zinc finger protein 287 [Source:HGNC Symbol;Acc:HGNC:13502]		ZNF287	57336	NM_001346167;NM_001346168;NM_001346169;NM_001346170;NM_001346171;NM_020653
PBX3_TF	PBX3	PBX3_TF	PBX3	TF	180	1.12956	-0.00247534	-0.0160796	0.00325276	0.0193323	0.258664	-0.709523	4.8277	4.98648	4.76084	-0.22563	0.478	5.74927	3.56364	-0.298837	-0.909166	0.311491	1.22066	8.96277e-09	ENSG00000167081	PBX3	protein_coding	9	1	125747345	125967377	q33.3	PBX homeobox 3 [Source:HGNC Symbol;Acc:HGNC:8634]		PBX3	5090	NM_001134778;NM_001330782;NM_006195
SOX15_TF	SOX15	SOX15_TF	SOX15	TF	31	-0.246333	-0.106776	-0.103946	-0.107968	-0.00402264	0.805424	0.0171473	0.511561	0.508097	0.513019	0.004922	0.986319	5.0201	3.56187	1.24149	0.378934	2.10405	1.72512	5.16443e-07	ENSG00000129194	SOX15	protein_coding	17	-1	7588178	7590170	p13.1	SRY-box 15 [Source:HGNC Symbol;Acc:HGNC:11196]		SOX15	6665	NM_006942
MAPKAPK3_SIG	MAPKAPK3	MAPKAPK3_SIG	MAPKAPK3	SIG	55	2.00865	0.00788049	-0.0341192	0.0255646	0.0596838	0.0445739	1.17381	6.46904	6.2412	6.56498	0.323775	0.240471	3.86331	3.56178	2.96946	2.77232	3.1666	0.394272	0.000111861	ENSG00000114738	MAPKAPK3	protein_coding	3	1	50611520	50649291	p21.2	mitogen-activated protein kinase-activated protein kinase 3 [Source:HGNC Symbol;Acc:HGNC:6888]	MACULAR DYSTROPHY PATTERNED 3;Martinique crinkled retinal pigment epitheliopathy	MAPKAPK3	7867	NM_001243925;NM_001243926;NM_004635
HLCS_SIG	HLCS	HLCS_SIG	HLCS	SIG	40	2.44273	-0.0447194	-0.0826321	-0.0287561	0.053876	0.0145765	0.74479	3.88805	3.69546	3.96914	0.273681	0.456399	4.28704	3.55804	1.45956	1.12052	1.7986	0.678083	1.81066e-05	ENSG00000159267	HLCS	protein_coding	21	-1	36750888	36990236	q22.13	holocarboxylase synthetase [Source:HGNC Symbol;Acc:HGNC:4976]	HOLOCARBOXYLASE SYNTHETASE DEFICIENCY	HLCS	3141	NM_000411;NM_001242784;NM_001242785;NM_001352514;NM_001352515;NM_001352516;NM_001352517;NM_001352518
THNSL1_SIG	THNSL1	THNSL1_SIG	THNSL1	SIG	11	-0.576124	-0.387521	-0.372765	-0.393734	-0.0209683	0.564532	0.959928	2.79884	2.53825	2.90856	0.37031	0.337091	4.07086	3.55731	0.791486	0.549788	1.03319	0.483398	4.68392e-05	ENSG00000185875	THNSL1	protein_coding	10	1	25016612	25026664	p12.1	threonine synthase like 1 [Source:HGNC Symbol;Acc:HGNC:26160]		THNSL1	79896	NM_024838
TNFRSF11A_SIG	TNFRSF11A	TNFRSF11A_SIG	TNFRSF11A	SIG	22	1.09272	-0.00711523	-0.0238386	-7.38137e-05	0.0237648	0.274518							5.02723	3.55479	-0.292964	-0.977067	0.391139	1.36821	4.97611e-07	ENSG00000141655	TNFRSF11A	protein_coding	18	1	62325287	62391288	q21.33	TNF receptor superfamily member 11a [Source:HGNC Symbol;Acc:HGNC:11908]	Adult-onset myasthenia gravis;FAMILIAL EXPANSILE OSTEOLYSIS;Juvenile Paget disease;OSTEOPETROSIS AUTOSOMAL RECESSIVE 7;Osteopetrosis-hypogammaglobulinemia syndrome;PAGET DISEASE OF BONE 2 EARLY-ONSET	TNFRSF11A	8792	NM_001270949;NM_001270950;NM_001270951;NM_001278268;NM_003839
RTKN2_SIG	RTKN2	RTKN2_SIG	RTKN2	SIG	30	1.04025	-0.168081	-0.200445	-0.154455	0.0459905	0.298224	0.27478	2.63911	2.49518	2.69972	0.204536	0.783485	4.75147	3.5541	1.53666	1.18576	1.88755	0.701797	2.01939e-06	ENSG00000182010	RTKN2	protein_coding	10	-1	62183035	62268844	q21.2	rhotekin 2 [Source:HGNC Symbol;Acc:HGNC:19364]		RTKN2	219790	NM_001282941;NM_145307
RASAL1_SIG	RASAL1	RASAL1_SIG	RASAL1	SIG	30	-2.19418	-0.0600001	-0.00617262	-0.0826643	-0.0764916	0.0282221							5.02357	3.5522	1.8298	1.14837	2.51124	1.36288	5.07208e-07	ENSG00000111344	RASAL1	protein_coding	12	-1	113098819	113136239	q24.13	RAS protein activator like 1 [Source:HGNC Symbol;Acc:HGNC:9873]		RASAL1	8437	NM_001193520;NM_001193521;NM_001301202;NM_004658
ZNF7_TF	ZNF7	ZNF7_TF	ZNF7	TF	10	-0.945024	-0.151586	-0.140343	-0.15632	-0.0159778	0.344647	-0.284553	4.81534	4.84358	4.80345	-0.0401305	0.775986	5.30333	3.54881	1.39337	0.840616	1.94612	1.1055	1.13711e-07	ENSG00000147789	ZNF7	protein_coding	8	1	144827464	144847509	q24.3	zinc finger protein 7 [Source:HGNC Symbol;Acc:HGNC:13139]		ZNF7	7553	NM_001282795;NM_001282796;NM_001282797;NM_001330623;NM_001349805;NM_001349806;NM_001349807;NM_001349808;NM_001349809;NM_003416
YARS1_SIG	YARS1	YARS1_SIG	YARS1	SIG	16	-1.17685	0.0507897	0.0626653	0.0457894	-0.0168759	0.239254							5.01099	3.54331	4.76254	4.46127	5.06381	0.602544	5.41496e-07
PYCR1_SIG	PYCR1	PYCR1_SIG	PYCR1	SIG	9	-1.38195	-0.0666696	-0.0298961	-0.0821531	-0.052257	0.166988	0.397138	2.28647	2.07438	2.37577	0.301394	0.691266	4.60654	3.53814	1.11267	0.460706	1.76463	1.30392	4.09418e-06	ENSG00000183010	PYCR1	protein_coding	17	-1	81932384	81942412	q25.3	pyrroline-5-carboxylate reductase 1 [Source:HGNC Symbol;Acc:HGNC:9721]	Autosomal recessive cutis laxa type 2B;CUTIS LAXA AUTOSOMAL RECESSIVE TYPE IIB;CUTIS LAXA AUTOSOMAL RECESSIVE TYPE IIIB;Geroderma osteodysplastica;PYCR1-related DeBarsy syndrome	PYCR1	5831	NM_001282279;NM_001282280;NM_001282281;NM_001330523;NM_006907;NM_153824
NRXN2_SIG	NRXN2	NRXN2_SIG	NRXN2	SIG	22	-0.685515	0.081345	0.0936814	0.0761507	-0.0175307	0.493019	0.102034	3.68859	3.63203	3.71241	0.0803773	0.91873	4.89956	3.53666	1.68532	1.25335	2.1173	0.863952	9.60522e-07	ENSG00000110076	NRXN2	protein_coding	11	-1	64606174	64723188	q13.1	neurexin 2 [Source:HGNC Symbol;Acc:HGNC:8009]	Autism	NRXN2	9379	NM_015080;NM_138732;NM_138734
ABCB4_SIG	ABCB4	ABCB4_SIG	ABCB4	SIG	42	0.117378	-0.0630379	-0.0646635	-0.0623535	0.00230997	0.90656	0.899457	1.68253	1.10148	1.92718	0.825699	0.368409	4.09803	3.53375	3.16002	2.69237	3.62767	0.935302	4.16689e-05	ENSG00000005471	ABCB4	protein_coding	7	-1	87401697	87480435	q21.12	ATP binding cassette subfamily B member 4 [Source:HGNC Symbol;Acc:HGNC:45]	Cholestasis intrahepatic of pregnancy 3;CHOLESTASIS PROGRESSIVE FAMILIAL INTRAHEPATIC 3;GALLBLADDER DISEASE 1;Intrahepatic cholestasis of pregnancy;Low phospholipid associated cholelithiasis;Progressive familial intrahepatic cholestasis type 3	ABCB4	5244	NM_000443;NM_018849;NM_018850
BAMBI_SIG	BAMBI	BAMBI_SIG	BAMBI	SIG	29	-1.37912	-0.166397	-0.141922	-0.176702	-0.0347796	0.167857							4.98794	3.52701	-0.30669	-0.661536	0.0481559	0.709692	6.1025e-07	ENSG00000095739	BAMBI	protein_coding	10	1	28677510	28682932	p12.1	BMP and activin membrane bound inhibitor [Source:HGNC Symbol;Acc:HGNC:30251]		BAMBI	25805	NM_012342
CARS1_SIG	CARS1	CARS1_SIG	CARS1	SIG	11	-0.859102	0.133253	0.13875	0.130938	-0.00781222	0.390284							4.98636	3.52589	4.38711	3.94699	4.82723	0.880236	6.15263e-07
SORL1_SIG	SORL1	SORL1_SIG	SORL1	SIG	27	1.75474	0.0902232	0.074553	0.0968211	0.0222681	0.0793031	1.70952	8.85745	8.38645	9.05576	0.669308	0.0873554	3.25495	3.51041	-0.753842	-0.915863	-0.59182	0.324043	0.00113413	ENSG00000137642	SORL1	protein_coding	11	1	121452314	121633763	q24.1	sortilin related receptor 1 [Source:HGNC Symbol;Acc:HGNC:11185]	Early-onset autosomal dominant Alzheimer disease	SORL1	6653	NM_003105
BST1_SIG	BST1	BST1_SIG	BST1	SIG	20	1.30243	0.175146	0.0979189	0.207663	0.109744	0.192768	1.45253	4.77127	4.18275	5.01907	0.836326	0.146355	3.50908	3.50839	7.38907	7.22144	7.55671	0.33527	0.000449654	ENSG00000109743	BST1	protein_coding	4	1	15703065	15738313	p15.32	bone marrow stromal cell antigen 1 [Source:HGNC Symbol;Acc:HGNC:1118]		BST1	683	NM_004334
CNDP2_SIG	CNDP2	CNDP2_SIG	CNDP2	SIG	16	1.62278	0.0648627	0.0527086	0.0699802	0.0172716	0.104637	-1.2142	7.05191	7.25273	6.96735	-0.285373	0.224673	6.17314	3.5065	5.34548	4.58076	6.1102	1.52944	6.69479e-10	ENSG00000133313	CNDP2	protein_coding	18	1	74495816	74523454	q22.3	carnosine dipeptidase 2 [Source:HGNC Symbol;Acc:HGNC:24437]		CNDP2	55748	NM_001168499;NM_018235
AGK_SIG	AGK	AGK_SIG	AGK	SIG	7	1.11633	-0.0461612	-0.0587825	-0.0408469	0.0179356	0.264281	0.698903	5.13483	5.02599	5.18066	0.154674	0.484613	4.25847	3.50539	4.18679	3.96497	4.4086	0.443621	2.0583e-05	ENSG00000006530	AGK	protein_coding	7	1	141551189	141655244	q34	acylglycerol kinase [Source:HGNC Symbol;Acc:HGNC:21869]	CATARACT 38;Congenital cataract-hypertrophic cardiomyopathy-mitochondrial myopathy syndrome;Sengers syndrome;Total early-onset cataract	AGK	55750	NM_001364948;NM_018238
NR3C1_SIG	NR3C1	NR3C1_SIG	NR3C1	SIG	11	-1.34646	0.190058	0.210173	0.181588	-0.0285845	0.178155	0.654427	7.6196	7.45815	7.68758	0.229428	0.512837	4.30068	3.50379	3.81894	3.53115	4.10673	0.575578	1.70277e-05	ENSG00000113580	NR3C1	protein_coding	5	-1	143277931	143435512	q31.3	nuclear receptor subfamily 3 group C member 1 [Source:HGNC Symbol;Acc:HGNC:7978]	Glucocorticoid resistance;GLUCOCORTICOID RESISTANCE GENERALIZED	NR3C1	2908	NM_000176;NM_001018074;NM_001018075;NM_001018076;NM_001018077;NM_001020825;NM_001024094;NM_001204258;NM_001204259;NM_001204260;NM_001204261;NM_001204262;NM_001204263;NM_001204264;NM_001204265;NM_001364182;NM_001364183;NM_001364184;NM_001364185
NR3C1_TF	NR3C1	NR3C1_TF	NR3C1	TF	41	-1.86964	0.117757	0.14525	0.106181	-0.0390684	0.0615341	0.654427	7.6196	7.45815	7.68758	0.229428	0.512837	4.30068	3.50379	3.81894	3.53115	4.10673	0.575578	1.70277e-05	ENSG00000113580	NR3C1	protein_coding	5	-1	143277931	143435512	q31.3	nuclear receptor subfamily 3 group C member 1 [Source:HGNC Symbol;Acc:HGNC:7978]	Glucocorticoid resistance;GLUCOCORTICOID RESISTANCE GENERALIZED	NR3C1	2908	NM_000176;NM_001018074;NM_001018075;NM_001018076;NM_001018077;NM_001020825;NM_001024094;NM_001204258;NM_001204259;NM_001204260;NM_001204261;NM_001204262;NM_001204263;NM_001204264;NM_001204265;NM_001364182;NM_001364183;NM_001364184;NM_001364185
NAMPT_SIG	NAMPT	NAMPT_SIG	NAMPT	SIG	52	1.30031	-0.0469603	-0.111384	-0.0198344	0.0915501	0.193494	0.480414	6.7525	6.57007	6.82931	0.259236	0.630933	4.46962	3.5002	5.08125	4.76948	5.39303	0.623552	7.83593e-06	ENSG00000105835	NAMPT	protein_coding	7	-1	106248298	106286326	q22.3	nicotinamide phosphoribosyltransferase [Source:HGNC Symbol;Acc:HGNC:30092]		NAMPT	10135	NM_005746
ZNF248_TF	ZNF248	ZNF248_TF	ZNF248	TF	57	-0.818207	-0.204953	-0.186347	-0.212788	-0.0264413	0.413239	-0.834245	5.13407	5.29312	5.06711	-0.226016	0.404143	5.78254	3.49897	0.0490909	-0.575464	0.673645	1.24911	7.358e-09	ENSG00000198105	ZNF248	protein_coding	10	-1	37776526	37858106	p11.21	zinc finger protein 248 [Source:HGNC Symbol;Acc:HGNC:13041]		ZNF248	57209	NM_001267597;NM_001267605;NM_001267606;NM_001267607;NM_001352469;NM_001352470;NM_001352471;NM_001352472;NM_001352473;NM_001352474;NM_001352476;NM_001352477;NM_001352478;NM_001352479;NM_001352480;NM_001352481;NM_001352482;NM_001352483;NM_001352484;NM_001352485;NM_001352486;NM_001352487;NM_001352488;NM_001352489;NM_001352490;NM_001352491;NM_001352492;NM_001352493;NM_001352494;NM_021045
MINK1_SIG	MINK1	MINK1_SIG	MINK1	SIG	36	2.1059	0.0910558	0.0516964	0.107628	0.0559319	0.0352134	2.06511	6.91735	6.55345	7.07057	0.517122	0.0389123	2.86348	3.48504	2.62449	2.40511	2.84387	0.438768	0.00419013	ENSG00000141503	MINK1	protein_coding	17	1	4833340	4898061	p13.2	misshapen like kinase 1 [Source:HGNC Symbol;Acc:HGNC:17565]		MINK1	50488	NM_001024937;NM_001321236;NM_015716;NM_153827;NM_170663
RNASET2_SIG	RNASET2	RNASET2_SIG	RNASET2	SIG	25	0.648064	0.120203	0.11073	0.124191	0.0134607	0.516943	1.56033	7.15097	6.71263	7.33553	0.622902	0.118683	3.35612	3.47645	5.13659	4.96646	5.30671	0.340249	0.000790439	ENSG00000026297	RNASET2	protein_coding	6	-1	166929504	166957191	q27	ribonuclease T2 [Source:HGNC Symbol;Acc:HGNC:21686]	Cystic leukoencephalopathy without megalencephaly;LEUKOENCEPHALOPATHY CYSTIC WITHOUT MEGALENCEPHALY	RNASET2	8635	NM_003730
ABCB8_SIG	ABCB8	ABCB8_SIG	ABCB8	SIG	26	0.966858	0.0688094	0.0566941	0.0739106	0.0172165	0.333615	0.529796	5.15248	5.07981	5.18308	0.10327	0.596254	4.38177	3.473	4.1439	3.90076	4.38704	0.486281	1.17717e-05	ENSG00000197150	ABCB8	protein_coding	7	1	151028422	151047782	q36.1	ATP binding cassette subfamily B member 8 [Source:HGNC Symbol;Acc:HGNC:49]		ABCB8	11194	NM_001282291;NM_001282292;NM_001282293;NM_007188
CDC42EP3_SIG	CDC42EP3	CDC42EP3_SIG	CDC42EP3	SIG	42	2.52179	-0.0156466	-0.0544179	0.000678153	0.0550961	0.011676	0.822242	5.61018	5.39573	5.70048	0.304745	0.410939	4.08912	3.47286	4.14178	3.93583	4.34773	0.411893	4.33009e-05	ENSG00000163171	CDC42EP3	protein_coding	2	-1	37641882	37738468	p22.2	CDC42 effector protein 3 [Source:HGNC Symbol;Acc:HGNC:16943]		CDC42EP3	10602	NM_001270436;NM_001270437;NM_001270438;NM_006449
RRAGB_SIG	RRAGB	RRAGB_SIG	RRAGB	SIG	33	0.214806	0.0149897	0.0107471	0.0167761	0.00602895	0.829919	0.00416761	4.74789	4.74701	4.74826	0.00125093	0.996675	4.9038	3.47046	2.77669	2.34203	3.21135	0.869316	9.39995e-07	ENSG00000083750	RRAGB	protein_coding	X	1	55717739	55758774	p11.21	Ras related GTP binding B [Source:HGNC Symbol;Acc:HGNC:19901]		RRAGB	10325	NM_001354011;NM_001354013;NM_006064;NM_016656
NCEH1_SIG	NCEH1	NCEH1_SIG	NCEH1	SIG	16	1.61344	-0.116946	-0.263116	-0.0553999	0.207717	0.10665	0.708086	4.16359	3.86409	4.28969	0.425602	0.478892	4.197	3.46842	2.08349	1.81397	2.35301	0.53904	2.70475e-05	ENSG00000144959	NCEH1	protein_coding	3	-1	172630249	172711218	q26.31	neutral cholesterol ester hydrolase 1 [Source:HGNC Symbol;Acc:HGNC:29260]		NCEH1	57552	NM_001146276;NM_001146277;NM_001146278;NM_020792
DNAJB2_SIG	DNAJB2	DNAJB2_SIG	DNAJB2	SIG	12	2.31801	0.153579	0.104138	0.174396	0.0702584	0.0204485	2.50125	6.08498	5.7794	6.21364	0.434249	0.0123755	2.40251	3.46748	1.45925	1.35521	1.56329	0.208085	0.0162831	ENSG00000135924	DNAJB2	protein_coding	2	1	219279267	219286900	q35	DnaJ heat shock protein family (Hsp40) member B2 [Source:HGNC Symbol;Acc:HGNC:5228]	DNAJB2-related Charcot-Marie-Tooth disease type 2;SPINAL MUSCULAR ATROPHY DISTAL AUTOSOMAL RECESSIVE 5;Young adult-onset distal hereditary motor neuropathy	DNAJB2	3300	NM_001039550;NM_006736
ST3GAL5_SIG	ST3GAL5	ST3GAL5_SIG	ST3GAL5	SIG	10	1.76921	0.0617262	0.0122802	0.0825455	0.0702652	0.0768584	1.70535	4.36123	3.89654	4.55689	0.660342	0.08813	3.19295	3.46362	2.31493	2.00874	2.62112	0.61238	0.00140827	ENSG00000115525	ST3GAL5	protein_coding	2	-1	85837120	85905199	p11.2	ST3 beta-galactoside alpha-2,3-sialyltransferase 5 [Source:HGNC Symbol;Acc:HGNC:10872]	AMISH INFANTILE EPILEPSY SYNDROME;SALT AND PEPPER DEVELOPMENTAL REGRESSION SYNDROME;Salt-and-pepper syndrome	ST3GAL5	8869	NM_001042437;NM_001354223;NM_001354224;NM_001354226;NM_001354227;NM_001354229;NM_001354233;NM_001354234;NM_001354238;NM_001354247;NM_001354248;NM_001363847;NM_003896
IFIT3_SIG	IFIT3	IFIT3_SIG	IFIT3	SIG	14	1.57332	0.0219749	-0.048327	0.0515757	0.0999027	0.115644	1.2053	5.30371	4.84749	5.4958	0.648305	0.228089	3.68557	3.45836	2.2102	1.92938	2.49103	0.561648	0.000228193	ENSG00000119917	IFIT3	protein_coding	10	1	89327997	89340971	q23.31	interferon induced protein with tetratricopeptide repeats 3 [Source:HGNC Symbol;Acc:HGNC:5411]		IFIT3	3437	NM_001031683;NM_001289759;NM_001549
ACSL4_SIG	ACSL4	ACSL4_SIG	ACSL4	SIG	20	1.54308	0.06071	0.0424605	0.068394	0.0259334	0.122812	0.9183	6.31861	6.21238	6.36333	0.150949	0.358462	3.96873	3.45565	4.43561	4.25095	4.62026	0.369305	7.22564e-05	ENSG00000068366	ACSL4	protein_coding	X	-1	109624244	109733403	q23	acyl-CoA synthetase long chain family member 4 [Source:HGNC Symbol;Acc:HGNC:3571]	ALPORT SYNDROME WITH MENTAL RETARDATION MIDFACE HYPOPLASIA AND ELLIPTOCYTOSIS;Alport syndrome-intellectual disability-midface hypoplasia-elliptocytosis syndrome;MENTAL RETARDATION X-LINKED 63;MENTAL RETARDATION X-LINKED TYPE 63;X-linked non-syndromic intellectual disability	ACSL4	2182	NM_001318509;NM_001318510;NM_004458;NM_022977
LRP4_SIG	LRP4	LRP4_SIG	LRP4	SIG	43	-0.726443	-0.0888557	-0.0776411	-0.0935777	-0.0159366	0.467567							4.88677	3.45547	-0.639452	-0.951981	-0.326923	0.625058	1.02505e-06	ENSG00000134569	LRP4	protein_coding	11	-1	46856717	46918642	p11.2	LDL receptor related protein 4 [Source:HGNC Symbol;Acc:HGNC:6696]	CENANI-LENZ SYNDACTYLY SYNDROME;Cenani-Lenz syndrome;MYASTHENIC SYNDROME CONGENITAL 17;Postsynaptic congenital myasthenic syndromes;SCLEROSTEOSIS;SCLEROSTEOSIS 2	LRP4	4038	NM_002334
NMRAL1_SIG	NMRAL1	NMRAL1_SIG	NMRAL1	SIG	6	-0.0653859	-0.11357	-0.112354	-0.114082	-0.00172863	0.947867	-0.168394	4.57126	4.59714	4.56036	-0.0367813	0.866273	5.0514	3.45281	3.40491	2.98131	3.8285	0.847189	4.38576e-07	ENSG00000153406	NMRAL1	protein_coding	16	-1	4461680	4495763	p13.3	NmrA like redox sensor 1 [Source:HGNC Symbol;Acc:HGNC:24987]		NMRAL1	57407	NM_001305141;NM_001305142;NM_001351994;NM_001351995;NM_001351996;NM_020677
SLC37A4_SIG	SLC37A4	SLC37A4_SIG	SLC37A4	SIG	16	-0.610322	0.00878009	0.0170258	0.0053082	-0.0117176	0.541648	1.87695	5.58623	5.29088	5.71059	0.419703	0.0605249	3.00008	3.44858	2.90362	2.53444	3.2728	0.738358	0.00269913	ENSG00000137700	SLC37A4	protein_coding	11	-1	119024114	119030906	q23.3	solute carrier family 37 member 4 [Source:HGNC Symbol;Acc:HGNC:4061]	Glycogen storage disease due to glucose-6-phosphatase deficiency type Ib;GLYCOGEN STORAGE DISEASE Ib;GLYCOGEN STORAGE DISEASE Ic	SLC37A4	2542	NM_001164277;NM_001164278;NM_001164279;NM_001164280;NM_001467
IL5RA_SIG	IL5RA	IL5RA_SIG	IL5RA	SIG	7	1.14525	-0.351508	-0.4346	-0.316523	0.118077	0.252104							4.8764	3.44813	-0.298022	-0.802247	0.206203	1.00845	1.08041e-06	ENSG00000091181	IL5RA	protein_coding	3	-1	3066326	3126613	p26.2	interleukin 5 receptor subunit alpha [Source:HGNC Symbol;Acc:HGNC:6017]		IL5RA	3568	NM_000564;NM_001243099;NM_175724;NM_175725;NM_175726;NM_175727;NM_175728
SH3BP1_SIG	SH3BP1	SH3BP1_SIG	SH3BP1	SIG	34	1.40367	0.0645169	0.0260704	0.0807049	0.0546345	0.160416	1.10829	5.46922	5.16078	5.59909	0.438314	0.267738	3.76612	3.44673	2.82293	2.58243	3.06342	0.480984	0.000165805	ENSG00000100092	SH3BP1	protein_coding	22	1	37634654	37656119	q13.1	SH3 domain binding protein 1 [Source:HGNC Symbol;Acc:HGNC:10824]		SH3BP1	23616	NM_001350055;NM_018957
NLRP3_SIG	NLRP3	NLRP3_SIG	NLRP3	SIG	62	1.25721	0.0456657	0.0201822	0.0563955	0.0362134	0.208676	0.0724266	3.89989	3.87542	3.91019	0.0347657	0.942262	4.79369	3.44087	0.606737	0.000495018	1.21298	1.21248	1.63739e-06	ENSG00000162711	NLRP3	protein_coding	1	1	247416156	247449108	q44	NLR family pyrin domain containing 3 [Source:HGNC Symbol;Acc:HGNC:16400]	CINCA SYNDROME;DEAFNESS AUTOSOMAL DOMINANT 34 WITH OR WITHOUT INFLAMMATION;FAMILIAL COLD AUTOINFLAMMATORY SYNDROME 1;Familial cold urticaria;KERATOENDOTHELIITIS FUGAX HEREDITARIA;MUCKLE-WELLS SYNDROME	NLRP3	114548	NM_001079821;NM_001127461;NM_001127462;NM_001243133;NM_004895;NM_183395
OSTF1_SIG	OSTF1	OSTF1_SIG	OSTF1	SIG	34	1.37591	0.164558	0.138894	0.175363	0.0364689	0.168851	1.48287	5.88344	5.6693	5.9736	0.304308	0.138109	3.38063	3.43902	5.23676	5.07829	5.39524	0.316947	0.000723189	ENSG00000134996	OSTF1	protein_coding	9	1	75088543	75147265	q21.13	osteoclast stimulating factor 1 [Source:HGNC Symbol;Acc:HGNC:8510]		OSTF1	26578	NM_012383
SDC1_SIG	SDC1	SDC1_SIG	SDC1	SIG	49	-1.48074	-0.108173	-0.0804123	-0.119862	-0.03945	0.138675							4.86277	3.4385	2.73781	2.28368	3.19194	0.908257	1.15753e-06	ENSG00000115884	SDC1	protein_coding	2	-1	20200797	20225433	p24.1	syndecan 1 [Source:HGNC Symbol;Acc:HGNC:10658]		SDC1	6382	NM_001006946;NM_002997
MSL3_SIG	MSL3	MSL3_SIG	MSL3	SIG	33	2.95723	-0.00494373	-0.0458597	0.0122841	0.0581438	0.00310416	1.91075	6.91309	6.62708	7.03352	0.406443	0.056037	2.95002	3.43708	4.87532	4.7837	4.96693	0.183236	0.00317749	ENSG00000005302	MSL3	protein_coding	X	1	11758159	11775772	p22.2	MSL complex subunit 3 [Source:HGNC Symbol;Acc:HGNC:7370]	MSL3 syndrome	MSL3	10943	NM_001193270;NM_001282174;NM_006800;NM_078628;NM_078629
MSL3_TF	MSL3	MSL3_TF	MSL3	TF	86	3.03219	-0.010191	-0.0418894	0.0031557	0.0450451	0.00242785	1.91075	6.91309	6.62708	7.03352	0.406443	0.056037	2.95002	3.43708	4.87532	4.7837	4.96693	0.183236	0.00317749	ENSG00000005302	MSL3	protein_coding	X	1	11758159	11775772	p22.2	MSL complex subunit 3 [Source:HGNC Symbol;Acc:HGNC:7370]	MSL3 syndrome	MSL3	10943	NM_001193270;NM_001282174;NM_006800;NM_078628;NM_078629
DTX3_SIG	DTX3	DTX3_SIG	DTX3	SIG	33	1.99542	-0.198668	-0.282676	-0.163297	0.119379	0.0459967	0.553565	2.53718	2.29564	2.63888	0.343244	0.579877	4.2959	3.42909	2.16031	1.49255	2.82808	1.33554	1.73986e-05	ENSG00000178498	DTX3	protein_coding	12	1	57604622	57609804	q13.3	deltex E3 ubiquitin ligase 3 [Source:HGNC Symbol;Acc:HGNC:24457]		DTX3	196403	NM_001286245;NM_001286246;NM_178502
DHRS7_SIG	DHRS7	DHRS7_SIG	DHRS7	SIG	31	1.97482	-0.0624036	-0.0997494	-0.0466791	0.0530703	0.0482881	1.15872	5.20679	4.98615	5.2997	0.313548	0.24657	3.6874	3.42672	2.91027	2.61672	3.20381	0.587092	0.000226559	ENSG00000100612	DHRS7	protein_coding	14	-1	60144119	60169856	q23.1	dehydrogenase/reductase 7 [Source:HGNC Symbol;Acc:HGNC:21524]		DHRS7	51635	NM_001322280;NM_001322281;NM_001322282;NM_016029
BCL2_SIG	BCL2	BCL2_SIG	BCL2	SIG	11	-0.353955	0.0254522	0.0292422	0.0238564	-0.00538578	0.723372	-0.600618	6.65509	6.82272	6.58451	-0.23821	0.548094	5.44593	3.42615	2.66918	1.60042	3.73794	2.13753	5.15366e-08	ENSG00000171791	BCL2	protein_coding	18	-1	63123346	63320128	q21.33	BCL2, apoptosis regulator [Source:HGNC Symbol;Acc:HGNC:990]	Follicular lymphoma;High grade B-cell lymphoma with MYC and/ or BCL2 and/or BCL6 rearrangement;Intravascular large B-cell lymphoma	BCL2	596	NM_000633;NM_000657
P4HA1_SIG	P4HA1	P4HA1_SIG	P4HA1	SIG	9	-0.258611	-0.0594903	-0.056188	-0.0608808	-0.0046928	0.795935	-0.113668	5.08287	5.10149	5.07503	-0.0264569	0.909501	4.95297	3.4219	4.98854	4.61564	5.36145	0.745818	7.30907e-07	ENSG00000122884	P4HA1	protein_coding	10	-1	73007217	73096974	q22.1	prolyl 4-hydroxylase subunit alpha 1 [Source:HGNC Symbol;Acc:HGNC:8546]	EHLERS-DANLOS SYNDROME MUSCULOCONTRACTURAL TYPE	P4HA1	5033	NM_000917;NM_001017962;NM_001142595;NM_001142596
PIM2_SIG	PIM2	PIM2_SIG	PIM2	SIG	18	3.10866	0.0657758	-0.00464262	0.0954257	0.100068	0.00187938	2.78909	5.87533	5.14598	6.18242	1.03644	0.00528565	2.04942	3.42135	2.11363	1.99944	2.22781	0.22837	0.0404207	ENSG00000102096	PIM2	protein_coding	X	-1	48913182	48919024	p11.23	Pim-2 proto-oncogene, serine/threonine kinase [Source:HGNC Symbol;Acc:HGNC:8987]		PIM2	11040	NM_006875
CR2_SIG	CR2	CR2_SIG	CR2	SIG	44	3.08747	-0.0397402	-0.131573	-0.00107355	0.1305	0.00201865	3.7792	2.81723	0.786825	3.67213	2.88531	0.000157332	1.05803	3.42044	0.54037	0.488667	0.592073	0.103406	0.290044	ENSG00000117322	CR2	protein_coding	1	1	207454230	207489895	q32.2	complement C3d receptor 2 [Source:HGNC Symbol;Acc:HGNC:2336]	Common variable immunodeficiency;IMMUNODEFICIENCY COMMON VARIABLE 2;IMMUNODEFICIENCY COMMON VARIABLE 7;Systemic lupus erythematosus;SYSTEMIC LUPUS ERYTHEMATOSUS SUSCEPTIBILITY TO 9	CR2	1380	NM_001006658;NM_001877
NLRC5_SIG	NLRC5	NLRC5_SIG	NLRC5	SIG	23	2.48996	-0.0060661	-0.044896	0.0102833	0.0551793	0.0127756	1.30935	8.82249	8.57323	8.92745	0.35422	0.190416	3.50212	3.40222	4.29821	3.94149	4.65494	0.713451	0.000461571	ENSG00000140853	NLRC5	protein_coding	16	1	56989485	57083531	q13	NLR family CARD domain containing 5 [Source:HGNC Symbol;Acc:HGNC:29933]		NLRC5	84166	NM_001330552;NM_032206
CHPT1_SIG	CHPT1	CHPT1_SIG	CHPT1	SIG	8	1.59519	0.453408	0.411729	0.470956	0.0592269	0.11067	0.0536596	5.3601	5.34816	5.36513	0.0169669	0.957206	4.75325	3.399	1.50681	1.136	1.87762	0.741624	2.00175e-06	ENSG00000111666	CHPT1	protein_coding	12	1	101696947	101744140	q23.2	choline phosphotransferase 1 [Source:HGNC Symbol;Acc:HGNC:17852]		CHPT1	56994	NM_020244
USP18_SIG	USP18	USP18_SIG	USP18	SIG	26	0.906177	0.0388349	0.0233838	0.0453406	0.0219568	0.364842	-0.544647	3.3243	3.60317	3.20688	-0.396287	0.585996	5.34887	3.3971	1.49719	0.863202	2.13118	1.26798	8.8504e-08	ENSG00000184979	USP18	protein_coding	22	1	18149899	18177397	q11.21	ubiquitin specific peptidase 18 [Source:HGNC Symbol;Acc:HGNC:12616]	PSEUDO-TORCH SYNDROME 2;Severe pseudo-TORCH syndrome;USP18 deficiency	USP18	11274	NM_017414
ATP8B2_SIG	ATP8B2	ATP8B2_SIG	ATP8B2	SIG	48	-0.551304	0.115448	0.12991	0.109359	-0.0205507	0.581425	-0.404577	7.26169	7.37472	7.21411	-0.160611	0.685789	5.20757	3.39623	3.51628	3.03698	3.99559	0.958615	1.91329e-07	ENSG00000143515	ATP8B2	protein_coding	1	1	154325553	154351304	q21.3	ATPase phospholipid transporting 8B2 [Source:HGNC Symbol;Acc:HGNC:13534]		ATP8B2	57198	NM_001005855;NM_001367934;NM_020452
FPGT_SIG	FPGT	FPGT_SIG	FPGT	SIG	7	-0.182845	0.0125221	0.0160922	0.011019	-0.00507324	0.854919	-0.096765	4.1809	4.19336	4.17566	-0.0176966	0.922913	4.8903	3.38954	2.57521	2.20226	2.94817	0.745905	1.0068e-06	ENSG00000254685	FPGT	protein_coding	1	1	74198212	74234086	p31.1	fucose-1-phosphate guanylyltransferase [Source:HGNC Symbol;Acc:HGNC:3825]		FPGT	8790	NM_001199328;NM_001199329;NM_003838
ENTPD5_SIG	ENTPD5	ENTPD5_SIG	ENTPD5	SIG	16	2.15313	0.0592133	0.0373164	0.068433	0.0311166	0.0313082	0.937084	4.91136	4.82481	4.94781	0.122999	0.348715	3.85028	3.38518	4.24851	4.06017	4.43685	0.376682	0.000117981	ENSG00000187097	ENTPD5	protein_coding	14	-1	73958010	74019399	q24.3	ectonucleoside triphosphate diphosphohydrolase 5 [Source:HGNC Symbol;Acc:HGNC:3367]		ENTPD5	957	NM_001249;NM_001321984;NM_001321985;NM_001321986;NM_001321987;NM_001321988;NM_001330189
COL5A2_SIG	COL5A2	COL5A2_SIG	COL5A2	SIG	20	0.53061	-0.102052	-0.10964	-0.0988576	0.0107827	0.595689	0.599577	1.0081	0.811525	1.09087	0.279344	0.548788	4.18614	3.38401	-0.777524	-0.997232	-0.557816	0.439416	2.83744e-05	ENSG00000204262	COL5A2	protein_coding	2	-1	189031898	189225312	q32.2	collagen type V alpha 2 chain [Source:HGNC Symbol;Acc:HGNC:2210]	Ehlers-Danlos syndrome type 1;Ehlers-Danlos syndrome type 2	COL5A2	1290	NM_000393
PTK2B_SIG	PTK2B	PTK2B_SIG	PTK2B	SIG	44	0.957728	0.105464	0.0945001	0.11008	0.0155802	0.3382	0.771907	8.83493	8.70375	8.89017	0.186424	0.440169	3.97832	3.35892	3.45206	3.14199	3.76213	0.620144	6.94047e-05	ENSG00000120899	PTK2B	protein_coding	8	1	27311482	27459391	p21.2	protein tyrosine kinase 2 beta [Source:HGNC Symbol;Acc:HGNC:9612]		PTK2B	2185	NM_004103;NM_173174;NM_173175;NM_173176
KLF8_TF	KLF8	KLF8_TF	KLF8	TF	114	1.07299	-0.0536608	-0.0687441	-0.04731	0.0214341	0.283277	0.349346	4.81155	4.65884	4.87586	0.217018	0.726829	4.39926	3.35777	0.377607	0.0489553	0.706258	0.657303	1.08618e-05	ENSG00000102349	KLF8	protein_coding	X	1	56232356	56291531	p11.21	Kruppel like factor 8 [Source:HGNC Symbol;Acc:HGNC:6351]	NONSYNDROMIC MENTAL RETARDATION	KLF8	11279	NM_001159296;NM_001324099;NM_001324100;NM_001324102;NM_001324104;NM_001324105;NM_007250
OTUB2_SIG	OTUB2	OTUB2_SIG	OTUB2	SIG	16	0.508788	-0.00122852	-0.0124409	0.00349248	0.0159334	0.6109							4.74393	3.35447	3.72682	3.24303	4.21061	0.967573	2.09611e-06	ENSG00000089723	OTUB2	protein_coding	14	1	94026340	94048930	q32.12	OTU deubiquitinase, ubiquitin aldehyde binding 2 [Source:HGNC Symbol;Acc:HGNC:20351]		OTUB2	78990	NM_023112
PFKP_SIG	PFKP	PFKP_SIG	PFKP	SIG	11	-0.395694	0.0879521	0.0929639	0.0858419	-0.00712197	0.692331	-0.59338	5.29543	5.51054	5.20486	-0.305681	0.552927	5.32552	3.34613	3.83882	3.09677	4.58087	1.4841	1.00664e-07	ENSG00000067057	PFKP	protein_coding	10	1	3066333	3137718	p15.2	phosphofructokinase, platelet [Source:HGNC Symbol;Acc:HGNC:8878]		PFKP	5214	NM_001242339;NM_001323067;NM_001323068;NM_001323069;NM_001323070;NM_001323071;NM_001323072;NM_001323073;NM_001323074;NM_001345944;NM_002627
INPP1_SIG	INPP1	INPP1_SIG	INPP1	SIG	34	2.18913	-0.0479841	-0.0880215	-0.0311262	0.0568953	0.0285876	0.65708	3.31244	3.08874	3.40664	0.317896	0.511129	4.07021	3.3427	2.73628	2.50623	2.96633	0.460093	4.697e-05	ENSG00000151689	INPP1	protein_coding	2	1	190343570	190371665	q32.2	inositol polyphosphate-1-phosphatase [Source:HGNC Symbol;Acc:HGNC:6071]		INPP1	3628	NM_001128928;NM_002194
NDUFV3_SIG	NDUFV3	NDUFV3_SIG	NDUFV3	SIG	22	0.878347	-0.144811	-0.159208	-0.13875	0.0204586	0.379756	1.24373	4.54175	4.38456	4.60793	0.223373	0.213601	3.45331	3.32131	4.50551	4.26224	4.74878	0.486548	0.000553748	ENSG00000160194	NDUFV3	protein_coding	21	1	42879644	42913304	q22.3	NADH:ubiquinone oxidoreductase subunit V3 [Source:HGNC Symbol;Acc:HGNC:7719]		NDUFV3	4731	NM_001001503;NM_021075
PLA2G4A_SIG	PLA2G4A	PLA2G4A_SIG	PLA2G4A	SIG	74	0.513491	-0.142929	-0.165411	-0.133463	0.0319483	0.607608							4.69288	3.31836	1.82482	1.50089	2.14875	0.647865	2.6939e-06	ENSG00000116711	PLA2G4A	protein_coding	1	1	186828949	186988981	q31.1	phospholipase A2 group IVA [Source:HGNC Symbol;Acc:HGNC:9035]	Cryptogenic multifocal ulcerous stenosing enteritis;Cytosolic phospholipase-A2 alpha deficiency associated bleeding disorder	PLA2G4A	5321	NM_001311193;NM_024420
FYN_SIG	FYN	FYN_SIG	FYN	SIG	38	3.28447	0.0165858	-0.0543571	0.0464565	0.100814	0.00102173	2.82684	6.68716	6.014	6.97059	0.956595	0.00470102	1.8572	3.31212	4.25353	4.18948	4.31757	0.128082	0.0632823	ENSG00000010810	FYN	protein_coding	6	-1	111660332	111873452	q21	FYN proto-oncogene, Src family tyrosine kinase [Source:HGNC Symbol;Acc:HGNC:4037]		FYN	2534	NM_002037;NM_153047;NM_153048
SYNE1_SIG	SYNE1	SYNE1_SIG	SYNE1	SIG	30	2.26043	-0.136352	-0.21214	-0.104442	0.107698	0.0237944	1.3666	7.41205	7.13106	7.53036	0.399297	0.171752	3.31579	3.31095	0.871853	0.598097	1.14561	0.547512	0.000913833	ENSG00000131018	SYNE1	protein_coding	6	-1	152121684	152637801	q25.2	spectrin repeat containing nuclear envelope protein 1 [Source:HGNC Symbol;Acc:HGNC:17089]	Autosomal dominant Emery-Dreifuss muscular dystrophy;Autosomal recessive ataxia Beauce type;Autosomal recessive myogenic arthrogryposis multiplex congenita;Emery-Dreifuss muscular dystrophy 4 autosomal dominant;Emery-Dreifuss muscular dystrophy 4 autosomal recessive;SPINOCEREBELLAR ATAXIA AUTOSOMAL RECESSIVE 8	SYNE1	23345	NM_001347701;NM_001347702;NM_033071;NM_182961
GUK1_SIG	GUK1	GUK1_SIG	GUK1	SIG	18	1.74759	0.231965	0.199173	0.245772	0.046599	0.0805347	1.66143	7.23395	6.99697	7.33374	0.336763	0.0966266	3.01768	3.30863	4.35164	4.21122	4.49207	0.280851	0.00254718	ENSG00000143774	GUK1	protein_coding	1	1	228139962	228148984	q42.13	guanylate kinase 1 [Source:HGNC Symbol;Acc:HGNC:4693]		GUK1	2987	NM_000858;NM_001159390;NM_001159391;NM_001242839;NM_001242840
IRF8_SIG	IRF8	IRF8_SIG	IRF8	SIG	44	1.46064	0.0360611	0.012529	0.0459693	0.0334403	0.144115	0.677227	6.25668	6.07241	6.33427	0.261857	0.498262	3.9941	3.30312	5.07647	4.77829	5.37465	0.596367	6.49417e-05	ENSG00000140968	IRF8	protein_coding	16	1	85899162	85922606	q24.1	interferon regulatory factor 8 [Source:HGNC Symbol;Acc:HGNC:5358]	IMMUNODEFICIENCY 32A;IMMUNODEFICIENCY 32B;Mendelian susceptibility to mycobacterial diseases due to partial IRF8 deficiency	IRF8	3394	NM_001363907;NM_002163
IRF8_TF	IRF8	IRF8_TF	IRF8	TF	103	1.96165	0.0559128	0.0309597	0.0664194	0.0354597	0.0498037	0.677227	6.25668	6.07241	6.33427	0.261857	0.498262	3.9941	3.30312	5.07647	4.77829	5.37465	0.596367	6.49417e-05	ENSG00000140968	IRF8	protein_coding	16	1	85899162	85922606	q24.1	interferon regulatory factor 8 [Source:HGNC Symbol;Acc:HGNC:5358]	IMMUNODEFICIENCY 32A;IMMUNODEFICIENCY 32B;Mendelian susceptibility to mycobacterial diseases due to partial IRF8 deficiency	IRF8	3394	NM_001363907;NM_002163
PNPT1_SIG	PNPT1	PNPT1_SIG	PNPT1	SIG	7	-1.65617	0.0501068	0.0804647	0.0373245	-0.0431402	0.0976869	-0.995689	5.23599	5.42081	5.15817	-0.262634	0.319401	5.66531	3.30192	4.46153	3.75357	5.16949	1.41592	1.46759e-08	ENSG00000138035	PNPT1	protein_coding	2	-1	55634061	55693863	p16.1	polyribonucleotide nucleotidyltransferase 1 [Source:HGNC Symbol;Acc:HGNC:23166]	Autosomal recessive non-syndromic sensorineural deafness type DFNB;Combined oxidative phosphorylation defect type 13;COMBINED OXIDATIVE PHOSPHORYLATION DEFICIENCY 13;DEAFNESS AUTOSOMAL RECESSIVE 70;Hearing loss;Respiratory chain disorder	PNPT1	87178	NM_033109
CAMK1D_SIG	CAMK1D	CAMK1D_SIG	CAMK1D	SIG	40	0.362813	0.0668922	0.0634112	0.0683579	0.00494664	0.716745	1.51715	6.3197	6.0157	6.4477	0.432004	0.129228	3.15074	3.3007	1.69684	1.53364	1.86004	0.326402	0.00162859	ENSG00000183049	CAMK1D	protein_coding	10	1	12349482	12835545	p13	calcium/calmodulin dependent protein kinase ID [Source:HGNC Symbol;Acc:HGNC:19341]		CAMK1D	57118	NM_001351032;NM_020397;NM_153498
LRP12_SIG	LRP12	LRP12_SIG	LRP12	SIG	15	-1.03815	-0.214656	-0.181166	-0.228757	-0.0475912	0.299199	-1.4085	0.795922	1.49339	0.502252	-0.991137	0.158982	6.07624	3.30059	-0.251227	-0.973821	0.471367	1.44519	1.2303e-09	ENSG00000147650	LRP12	protein_coding	8	-1	104489231	104589024	q22.3	LDL receptor related protein 12 [Source:HGNC Symbol;Acc:HGNC:31708]		LRP12	29967	NM_001135703;NM_013437
PYROXD1_SIG	PYROXD1	PYROXD1_SIG	PYROXD1	SIG	25	1.44091	-0.0347142	-0.0706796	-0.0195709	0.0511087	0.14961	0.323329	3.57346	3.5151	3.59803	0.0829254	0.746446	4.33184	3.2917	1.92932	1.62326	2.23539	0.612125	1.47867e-05	ENSG00000121350	PYROXD1	protein_coding	12	1	21437615	21471250	p12.1	pyridine nucleotide-disulphide oxidoreductase domain 1 [Source:HGNC Symbol;Acc:HGNC:26162]	Early-Onset Myopathy with Internalized Nuclei and Myofibrillar Disorganization;MYOPATHY MYOFIBRILLAR 8	PYROXD1	79912	NM_001350912;NM_001350913;NM_024854
ARRB2_SIG	ARRB2	ARRB2_SIG	ARRB2	SIG	41	2.67288	0.152308	0.100149	0.17427	0.0741215	0.0075203	1.59602	7.66701	7.30483	7.8195	0.514669	0.110483	3.05804	3.29092	3.59977	3.43372	3.76581	0.332089	0.00222788	ENSG00000141480	ARRB2	protein_coding	17	1	4710596	4721499	p13.2	arrestin beta 2 [Source:HGNC Symbol;Acc:HGNC:712]		ARRB2	409	NM_001257328;NM_001257329;NM_001257330;NM_001257331;NM_001330064;NM_004313;NM_199004
SIRT3_SIG	SIRT3	SIRT3_SIG	SIRT3	SIG	14	0.476167	-0.0589636	-0.0651998	-0.0563378	0.008862	0.633956	-0.15205	4.76671	4.78827	4.75763	-0.0306408	0.879148	4.80566	3.2906	3.19184	2.82862	3.55506	0.726443	1.5424e-06	ENSG00000142082	SIRT3	protein_coding	11	-1	215030	236931	p15.5	sirtuin 3 [Source:HGNC Symbol;Acc:HGNC:14931]		SIRT3	23410	NM_001017524;NM_012239
ASRGL1_SIG	ASRGL1	ASRGL1_SIG	ASRGL1	SIG	24	0.489097	-0.249784	-0.265162	-0.243309	0.0218529	0.624773	0.124967	2.28415	2.22474	2.30917	0.0844288	0.90055	4.52794	3.2901	4.02282	3.77655	4.26909	0.492536	5.9561e-06	ENSG00000162174	ASRGL1	protein_coding	11	1	62337448	62393412	q12.3	asparaginase like 1 [Source:HGNC Symbol;Acc:HGNC:16448]		ASRGL1	80150	NM_001083926;NM_025080
SLC1A4_SIG	SLC1A4	SLC1A4_SIG	SLC1A4	SIG	20	-0.817377	-0.111377	-0.0963311	-0.117712	-0.0213811	0.413713	0.42835	5.22527	5.14918	5.25731	0.108134	0.668396	4.22405	3.28975	2.83466	2.45155	3.21777	0.766214	2.39948e-05	ENSG00000115902	SLC1A4	protein_coding	2	1	64988477	65023865	p14	solute carrier family 1 member 4 [Source:HGNC Symbol;Acc:HGNC:10942]	SPASTIC TETRAPLEGIA THIN CORPUS CALLOSUM AND PROGRESSIVE MICROCEPHALY;Spastic tetraplegia-thin corpus callosum-progressive postnatal microcephaly syndrome	SLC1A4	6509	NM_001193493;NM_001348406;NM_001348407;NM_003038
SREBF1_SIG	SREBF1	SREBF1_SIG	SREBF1	SIG	6	0.62739	0.265039	0.256944	0.268447	0.0115025	0.530403	0.5131	6.16071	6.06417	6.20136	0.137184	0.607881	4.13637	3.28767	4.38007	4.06143	4.69871	0.637278	3.52839e-05	ENSG00000072310	SREBF1	protein_coding	17	-1	17810399	17837002	p11.2	sterol regulatory element binding transcription factor 1 [Source:HGNC Symbol;Acc:HGNC:11289]		SREBF1	6720	NM_001005291;NM_001321096;NM_004176
SREBF1_TF	SREBF1	SREBF1_TF	SREBF1	TF	17	1.16096	0.191502	0.179213	0.196677	0.0174632	0.245658	0.5131	6.16071	6.06417	6.20136	0.137184	0.607881	4.13637	3.28767	4.38007	4.06143	4.69871	0.637278	3.52839e-05	ENSG00000072310	SREBF1	protein_coding	17	-1	17810399	17837002	p11.2	sterol regulatory element binding transcription factor 1 [Source:HGNC Symbol;Acc:HGNC:11289]		SREBF1	6720	NM_001005291;NM_001321096;NM_004176
HES6_TF	HES6	HES6_TF	HES6	TF	96	0.898929	-0.070458	-0.0879485	-0.0630936	0.0248549	0.36869	0.241348	3.08002	2.95183	3.134	0.182169	0.809285	4.40436	3.28501	4.7598	4.475	5.04459	0.569596	1.06097e-05	ENSG00000144485	HES6	protein_coding	2	-1	238238267	238240662	q37.3	hes family bHLH transcription factor 6 [Source:HGNC Symbol;Acc:HGNC:18254]		HES6	55502	NM_001142853;NM_001282434;NM_018645
AXIN2_SIG	AXIN2	AXIN2_SIG	AXIN2	SIG	81	0.660595	-0.101179	-0.113336	-0.0960607	0.0172756	0.508872	0.0747265	2.21174	2.17253	2.22824	0.0557081	0.940432	4.56774	3.28272	0.333827	-0.0253776	0.693032	0.718409	4.93001e-06	ENSG00000168646	AXIN2	protein_coding	17	-1	65528563	65561648	q24.1	axin 2 [Source:HGNC Symbol;Acc:HGNC:904]	AXIN2-related attenuated familial adenomatous polyposis;Colorectal Cancer;Oligodontia;Oligodontia-cancer predisposition syndrome;Oligodontia-colorectal cancer syndrome	AXIN2	8313	NM_001363813;NM_004655
RUNX3_SIG	RUNX3	RUNX3_SIG	RUNX3	SIG	24	2.97215	-0.0247078	-0.126061	0.0179671	0.144028	0.00295723	2.07724	4.98909	4.17434	5.33214	1.1578	0.0377793	2.56301	3.28115	1.48117	1.3331	1.62924	0.296132	0.010377	ENSG00000020633	RUNX3	protein_coding	1	-1	24899511	24965121	p36.11	runt related transcription factor 3 [Source:HGNC Symbol;Acc:HGNC:10473]		RUNX3	864	NM_001031680;NM_001320672;NM_004350
RUNX3_TF	RUNX3	RUNX3_TF	RUNX3	TF	129	2.82073	-0.0131183	-0.0905885	0.0195008	0.110089	0.00479145	2.07724	4.98909	4.17434	5.33214	1.1578	0.0377793	2.56301	3.28115	1.48117	1.3331	1.62924	0.296132	0.010377	ENSG00000020633	RUNX3	protein_coding	1	-1	24899511	24965121	p36.11	runt related transcription factor 3 [Source:HGNC Symbol;Acc:HGNC:10473]		RUNX3	864	NM_001031680;NM_001320672;NM_004350
HDAC11_SIG	HDAC11	HDAC11_SIG	HDAC11	SIG	46	1.79377	-0.060767	-0.0849637	-0.0505789	0.0343848	0.0728496	-0.0978142	1.97101	1.99726	1.95996	-0.0373007	0.92208	4.73238	3.27714	-0.497391	-0.979437	-0.0153436	0.964094	2.21898e-06	ENSG00000163517	HDAC11	protein_coding	3	1	13479724	13506424	p25.1	histone deacetylase 11 [Source:HGNC Symbol;Acc:HGNC:19086]		HDAC11	79885	NM_001136041;NM_001330636;NM_024827
KCNK10_SIG	KCNK10	KCNK10_SIG	KCNK10	SIG	9	-2.0318	-0.126769	-0.0935546	-0.140754	-0.0471994	0.0421739							4.60842	3.25865	2.50348	2.18757	2.81938	0.631812	4.05734e-06	ENSG00000100433	KCNK10	protein_coding	14	-1	88180103	88326907	q31.3	potassium two pore domain channel subfamily K member 10 [Source:HGNC Symbol;Acc:HGNC:6273]		KCNK10	54207	NM_021161;NM_138317;NM_138318
SOD2_SIG	SOD2	SOD2_SIG	SOD2	SIG	14	1.18789	0.162928	0.144961	0.170493	0.0255323	0.234876	1.23687	7.66262	7.37082	7.78548	0.414655	0.216134	3.3691	3.25691	4.86019	4.72886	4.99151	0.262648	0.000754144	ENSG00000112096	SOD2	protein_coding	6	-1	159669069	159745186	q25.3	superoxide dismutase 2 [Source:HGNC Symbol;Acc:HGNC:11180]	MICROVASCULAR COMPLICATIONS OF DIABETES SUSCEPTIBILITY TO 6	SOD2	6648	NM_000636;NM_001024465;NM_001024466;NM_001322814;NM_001322815;NM_001322816
HTRA3_SIG	HTRA3	HTRA3_SIG	HTRA3	SIG	36	0.0683608	-0.0361292	-0.0374959	-0.0355537	0.00194219	0.945498	-0.649693	4.41308	4.81163	4.24528	-0.566352	0.51589	5.24285	3.24785	-0.337052	-0.976483	0.302379	1.27886	1.58118e-07	ENSG00000170801	HTRA3	protein_coding	4	1	8269754	8307098	p16.1	HtrA serine peptidase 3 [Source:HGNC Symbol;Acc:HGNC:30406]		HTRA3	94031	NM_001297559;NM_053044
MAN1A1_SIG	MAN1A1	MAN1A1_SIG	MAN1A1	SIG	15	0.901825	0.0430193	0.0143685	0.0550828	0.0407143	0.36715	2.54302	6.96785	6.09715	7.33446	1.23731	0.01099	2.04558	3.24463	4.06229	3.9615	4.16308	0.201576	0.0407977	ENSG00000111885	MAN1A1	protein_coding	6	-1	119177205	119349761	q22.31	mannosidase alpha class 1A member 1 [Source:HGNC Symbol;Acc:HGNC:6821]		MAN1A1	4121	NM_005907
PER1_SIG	PER1	PER1_SIG	PER1	SIG	58	1.7022	0.124837	0.0983425	0.135992	0.0376497	0.0887184	0.71212	5.31498	5.10828	5.40201	0.293729	0.47639	3.86335	3.23535	1.14989	0.762155	1.53763	0.775477	0.000111842
PER1_TF	PER1	PER1_TF	PER1	TF	79	1.65507	0.0606778	0.0354544	0.0712981	0.0358437	0.0979097	0.71212	5.31498	5.10828	5.40201	0.293729	0.47639	3.86335	3.23535	1.14989	0.762155	1.53763	0.775477	0.000111842
TAP1_SIG	TAP1	TAP1_SIG	TAP1	SIG	16	1.80318	0.115626	0.0901073	0.126371	0.0362633	0.0713604	1.47679	7.94934	7.70886	8.05059	0.341732	0.139731	3.09626	3.23364	4.20093	4.0204	4.38146	0.361057	0.00195978	ENSG00000168394	TAP1	protein_coding	6	-1	32845209	32853978	p21.32	transporter 1, ATP binding cassette subfamily B member [Source:HGNC Symbol;Acc:HGNC:43]	BARE LYMPHOCYTE SYNDROME TYPE I;Immunodeficiency by defective expression of HLA class 1	TAP1	6890	NM_000593;NM_001292022
ZFP36L2_SIG	ZFP36L2	ZFP36L2_SIG	ZFP36L2	SIG	20	0.260518	0.192319	0.188836	0.193786	0.0049508	0.794465	0.239123	8.47598	8.43993	8.49115	0.0512278	0.81101	4.32701	3.22874	4.34558	4.04943	4.64174	0.592318	1.51148e-05	ENSG00000152518	ZFP36L2	protein_coding	2	-1	43222402	43226606	p21	ZFP36 ring finger protein like 2 [Source:HGNC Symbol;Acc:HGNC:1108]		ZFP36L2	678	NM_006887
ZFP36L2_TF	ZFP36L2	ZFP36L2_TF	ZFP36L2	TF	34	0.178285	0.139543	0.13694	0.140639	0.0036987	0.858499	0.239123	8.47598	8.43993	8.49115	0.0512278	0.81101	4.32701	3.22874	4.34558	4.04943	4.64174	0.592318	1.51148e-05	ENSG00000152518	ZFP36L2	protein_coding	2	-1	43222402	43226606	p21	ZFP36 ring finger protein like 2 [Source:HGNC Symbol;Acc:HGNC:1108]		ZFP36L2	678	NM_006887
HPGDS_SIG	HPGDS	HPGDS_SIG	HPGDS	SIG	7	1.04834	-0.515311	-0.555784	-0.498269	0.0575153	0.294481							4.56589	3.22857	-0.255782	-0.605777	0.0942136	0.69999	4.9739e-06	ENSG00000163106	HPGDS	protein_coding	4	-1	94298535	94342876	q22.3	hematopoietic prostaglandin D synthase [Source:HGNC Symbol;Acc:HGNC:17890]		HPGDS	27306	NM_014485
TRIM39_SIG	TRIM39	TRIM39_SIG	TRIM39	SIG	18	2.94855	-0.14449	-0.195304	-0.123094	0.0722102	0.00319264	1.78648	4.54537	4.324	4.63857	0.314567	0.0740208	2.76185	3.21616	1.47941	1.25106	1.70777	0.456706	0.00574744	ENSG00000204599	TRIM39	protein_coding	6	1	30326479	30343729	p22.1	tripartite motif containing 39 [Source:HGNC Symbol;Acc:HGNC:10065]		TRIM39	56658	NM_021253;NM_172016
ZNF462_TF	ZNF462	ZNF462_TF	ZNF462	TF	89	-0.370619	-0.100095	-0.0950114	-0.102235	-0.00722362	0.710921							4.53753	3.20852	1.8507	1.3795	2.3219	0.942401	5.69163e-06	ENSG00000148143	ZNF462	protein_coding	9	1	106863166	107013634	q31.2	zinc finger protein 462 [Source:HGNC Symbol;Acc:HGNC:21684]	Craniofacial anomalies corpus callosum dysgenesis ptosis and developmental delay;Metopic ridging-ptosis-facial dysmorphism syndrome	ZNF462	58499	NM_001347997;NM_021224
CDKL4_SIG	CDKL4	CDKL4_SIG	CDKL4	SIG	10	-0.227797	-0.103819	-0.0995614	-0.105612	-0.00605043	0.819804							4.53726	3.20833	-0.373343	-0.681923	-0.0647625	0.61716	5.69894e-06	ENSG00000205111	CDKL4	protein_coding	2	-1	39175646	39229588	p22.1	cyclin dependent kinase like 4 [Source:HGNC Symbol;Acc:HGNC:19287]		CDKL4	344387	NM_001009565;NM_001346911
PDK3_SIG	PDK3	PDK3_SIG	PDK3	SIG	13	2.34125	0.0703036	0.0369231	0.0843586	0.0474355	0.0192195	2.33138	6.06017	5.7603	6.18643	0.426123	0.0197334	2.20524	3.20787	4.77378	4.69287	4.85469	0.161829	0.0274376	ENSG00000067992	PDK3	protein_coding	X	1	24465221	24550466	p22.11	pyruvate dehydrogenase kinase 3 [Source:HGNC Symbol;Acc:HGNC:8811]	Charcot-Marie-Tooth disease X-linked dominant 6;X-linked Charcot-Marie-Tooth disease type 6	PDK3	5165	NM_001142386;NM_005391
ZNF365_TF	ZNF365	ZNF365_TF	ZNF365	TF	77	2.09208	-0.412259	-0.518794	-0.367402	0.151392	0.0364316							4.5236	3.19867	-0.163987	-0.558526	0.230553	0.789078	6.07975e-06	ENSG00000138311	ZNF365	protein_coding	10	1	62374192	62670301	q21.2	zinc finger protein 365 [Source:HGNC Symbol;Acc:HGNC:18194]	Narcolepsy type 1;Narcolepsy type 2;NEPHROLITHIASIS URIC ACID SUSCEPTIBILITY TO	ZNF365	22891	NM_014951;NM_199450;NM_199451
CMPK2_SIG	CMPK2	CMPK2_SIG	CMPK2	SIG	15	1.69307	0.0345315	-0.044236	0.0676967	0.111933	0.090443	1.18837	4.95753	4.64613	5.08865	0.442528	0.234689	3.33436	3.19805	0.62834	0.449694	0.806985	0.357291	0.000854945	ENSG00000134326	CMPK2	protein_coding	2	-1	6840570	6866635	p25.2	cytidine/uridine monophosphate kinase 2 [Source:HGNC Symbol;Acc:HGNC:27015]		CMPK2	129607	NM_001256477;NM_001256478;NM_207315
SLC7A3_SIG	SLC7A3	SLC7A3_SIG	SLC7A3	SIG	48	-0.482411	-0.0472934	-0.0395642	-0.0505478	-0.0109835	0.629514							4.52225	3.19771	0.454311	-0.305585	1.21421	1.51979	6.11854e-06	ENSG00000165349	SLC7A3	protein_coding	X	-1	70925579	70931125	q13.1	solute carrier family 7 member 3 [Source:HGNC Symbol;Acc:HGNC:11061]		SLC7A3	84889	NM_001048164;NM_032803
HEMK1_SIG	HEMK1	HEMK1_SIG	HEMK1	SIG	46	0.0993744	-0.00479739	-0.00613645	-0.00423358	0.00190287	0.920841	0.643346	6.13798	6.02166	6.18696	0.165303	0.519999	3.8716	3.19255	1.6373	1.36316	1.91145	0.548288	0.000108124	ENSG00000114735	HEMK1	protein_coding	3	1	50569152	50596168	p21.31	HemK methyltransferase family member 1 [Source:HGNC Symbol;Acc:HGNC:24923]		HEMK1	51409	NM_001317851;NM_016173
IL11RA_SIG	IL11RA	IL11RA_SIG	IL11RA	SIG	21	1.92965	-0.0529777	-0.0782177	-0.0423503	0.0358674	0.05365	1.14365	5.18889	4.93773	5.29465	0.35692	0.25277	3.36451	3.18775	-0.541846	-0.720387	-0.363305	0.357082	0.0007668	ENSG00000137070	IL11RA	protein_coding	9	1	34650702	34661892	p13.3	interleukin 11 receptor subunit alpha [Source:HGNC Symbol;Acc:HGNC:5967]	Autosomal Recessive Craniosynostosis;Craniosynostosis and dental anomalies;Craniosynostosis-dental anomalies;Crouzon-like craniosynostosis	IL11RA	3590	NM_001142784
SLC15A2_SIG	SLC15A2	SLC15A2_SIG	SLC15A2	SIG	31	-0.396276	-0.065401	-0.0591411	-0.0680368	-0.00889567	0.691901	-0.466709	5.61883	5.69425	5.58707	-0.107181	0.640708	4.96837	3.18315	-0.249806	-0.998531	0.498919	1.49745	6.75182e-07	ENSG00000163406	SLC15A2	protein_coding	3	1	121894401	121944188	q13.33	solute carrier family 15 member 2 [Source:HGNC Symbol;Acc:HGNC:10921]		SLC15A2	6565	NM_001145998;NM_021082
TRAP1_SIG	TRAP1	TRAP1_SIG	TRAP1	SIG	9	-0.458932	0.00434566	0.010933	0.00157206	-0.0093609	0.646283	0.378943	6.07263	6.02502	6.09267	0.0676552	0.70473	4.12039	3.18151	6.31824	6.12412	6.51235	0.388237	3.78238e-05	ENSG00000126602	TRAP1	protein_coding	16	-1	3651639	3717553	p13.3	TNF receptor associated protein 1 [Source:HGNC Symbol;Acc:HGNC:16264]		TRAP1	10131	NM_001272049;NM_016292
JMJD8_SIG	JMJD8	JMJD8_SIG	JMJD8	SIG	11	-0.204546	0.184921	0.187268	0.183933	-0.00333482	0.837927	-0.465678	5.25931	5.32372	5.23218	-0.0915355	0.641446	4.96122	3.17883	2.74707	2.31192	3.18221	0.870293	7.00512e-07	ENSG00000161999	JMJD8	protein_coding	16	-1	681670	684528	p13.3	jumonji domain containing 8 [Source:HGNC Symbol;Acc:HGNC:14148]		JMJD8	339123	NM_001005920;NM_001323918;NM_001323919;NM_001323920;NM_001323922
TAP2_SIG	TAP2	TAP2_SIG	TAP2	SIG	15	2.13855	0.249919	0.211132	0.266251	0.055119	0.0324718	0.918225	7.4885	7.32258	7.55836	0.235777	0.358501	3.57323	3.17594	4.35195	4.16897	4.53492	0.365953	0.000352609	ENSG00000204267	TAP2	protein_coding	6	-1	32821833	32838770	p21.32	transporter 2, ATP binding cassette subfamily B member [Source:HGNC Symbol;Acc:HGNC:44]	BARE LYMPHOCYTE SYNDROME TYPE I;Immunodeficiency by defective expression of HLA class 1	TAP2	6891	NM_000544;NM_001290043;NM_018833
DOK2_SIG	DOK2	DOK2_SIG	DOK2	SIG	42	1.56871	-0.0668151	-0.12463	-0.0424719	0.0821585	0.116716	1.20383	4.32638	3.84723	4.52813	0.680905	0.228654	3.28426	3.17356	-0.316029	-0.54066	-0.0913987	0.449261	0.00102251	ENSG00000147443	DOK2	protein_coding	8	-1	21908873	21913690	p21.3	docking protein 2 [Source:HGNC Symbol;Acc:HGNC:2991]		DOK2	9046	NM_001317800;NM_003974;NM_201349
PIGP_SIG	PIGP	PIGP_SIG	PIGP	SIG	39	0.411855	-0.0885513	-0.097392	-0.0848288	0.0125632	0.680446	-0.179288	3.35922	3.39979	3.34214	-0.0576517	0.857712	4.64147	3.15524	3.33221	3.01232	3.6521	0.639776	3.45934e-06	ENSG00000185808	PIGP	protein_coding	21	-1	37059170	37073170	q22.13	phosphatidylinositol glycan anchor biosynthesis class P [Source:HGNC Symbol;Acc:HGNC:3046]	Early infantile epileptic encephalopathy;EPILEPTIC ENCEPHALOPATHY EARLY INFANTILE 55	PIGP	51227	NM_001320480;NM_016430;NM_153681;NM_153682
SLC35C2_SIG	SLC35C2	SLC35C2_SIG	SLC35C2	SIG	20	1.5054	-0.0590207	-0.0832854	-0.0488041	0.0344813	0.132222	1.7622	6.42937	6.16488	6.54073	0.375842	0.0780352	2.69795	3.1538	3.45466	3.33647	3.57286	0.236396	0.00697676	ENSG00000080189	SLC35C2	protein_coding	20	-1	46345980	46364458	q13.12	solute carrier family 35 member C2 [Source:HGNC Symbol;Acc:HGNC:17117]		SLC35C2	51006	NM_001281457;NM_001281458;NM_001281459;NM_001281460;NM_015945;NM_173073;NM_173179
ATP2B2_SIG	ATP2B2	ATP2B2_SIG	ATP2B2	SIG	6	0.487606	-0.474737	-0.488727	-0.468847	0.0198805	0.625829							4.43408	3.13537	-0.242349	-0.859373	0.374674	1.23405	9.24647e-06	ENSG00000157087	ATP2B2	protein_coding	3	-1	10324023	10708007	p25.3	ATPase plasma membrane Ca2+ transporting 2 [Source:HGNC Symbol;Acc:HGNC:815]	Autosomal recessive non-syndromic sensorineural deafness type DFNB;DEAFNESS AUTOSOMAL RECESSIVE 12	ATP2B2	491	NM_001001331;NM_001330611;NM_001353564;NM_001683
SLC30A7_SIG	SLC30A7	SLC30A7_SIG	SLC30A7	SIG	17	0.0276587	0.179333	0.178891	0.179519	0.00062769	0.977934	-0.554462	5.62564	5.69885	5.59482	-0.104038	0.579263	4.988	3.13499	1.36743	0.925103	1.80976	0.884656	6.10063e-07	ENSG00000162695	SLC30A7	protein_coding	1	1	100896076	100981757	p21.2	solute carrier family 30 member 7 [Source:HGNC Symbol;Acc:HGNC:19306]		SLC30A7	148867	NM_001144884;NM_133496
TNFRSF10C_SIG	TNFRSF10C	TNFRSF10C_SIG	TNFRSF10C	SIG	25	1.64767	-0.00421421	-0.0887586	0.0313834	0.120142	0.09942	0.930717	4.77487	4.3274	4.96328	0.635888	0.352	3.50279	3.13496	0.300766	0.115463	0.486069	0.370607	0.000460412	ENSG00000173535	TNFRSF10C	protein_coding	8	1	23102590	23117437	p21.3	TNF receptor superfamily member 10c [Source:HGNC Symbol;Acc:HGNC:11906]		TNFRSF10C	8794	NM_003841
INPP5A_SIG	INPP5A	INPP5A_SIG	INPP5A	SIG	41	1.55565	0.0319479	0.0164035	0.0384929	0.0220894	0.119792	0.392536	4.29612	4.21218	4.33146	0.119282	0.694662	4.02677	3.12492	1.7647	1.50881	2.02059	0.511782	5.65472e-05	ENSG00000068383	INPP5A	protein_coding	10	1	132537787	132783480	q26.3	inositol polyphosphate-5-phosphatase A [Source:HGNC Symbol;Acc:HGNC:6076]		INPP5A	3632	NM_001321042;NM_005539
BDH1_SIG	BDH1	BDH1_SIG	BDH1	SIG	23	-1.97206	-0.0754139	-0.0450787	-0.0881866	-0.0431079	0.048603	-0.772671	4.73986	4.88802	4.67748	-0.210547	0.439717	5.16742	3.10756	4.63582	4.28768	4.98396	0.696276	2.37342e-07	ENSG00000161267	BDH1	protein_coding	3	-1	197509783	197573323	q29	3-hydroxybutyrate dehydrogenase 1 [Source:HGNC Symbol;Acc:HGNC:1027]		BDH1	622	NM_004051;NM_203314;NM_203315
ACO1_SIG	ACO1	ACO1_SIG	ACO1	SIG	16	-0.17971	-0.0316054	-0.0294534	-0.0325115	-0.00305813	0.85738	-0.263592	4.35354	4.39799	4.33483	-0.0631672	0.792095	4.657	3.10661	1.03979	0.708421	1.37116	0.662735	3.20858e-06	ENSG00000122729	ACO1	protein_coding	9	1	32384603	32454769	p21.1	aconitase 1 [Source:HGNC Symbol;Acc:HGNC:117]		ACO1	48	NM_001278352;NM_001362840;NM_002197
IGFBP4_SIG	IGFBP4	IGFBP4_SIG	IGFBP4	SIG	60	0.0992939	0.00372505	0.00168587	0.00458365	0.00289778	0.920905	-0.075073	4.31443	4.35058	4.29921	-0.0513623	0.940157	4.46286	3.10263	-0.223356	-0.664969	0.218257	0.883226	8.08735e-06	ENSG00000141753	IGFBP4	protein_coding	17	1	40443450	40457725	q21.2	insulin like growth factor binding protein 4 [Source:HGNC Symbol;Acc:HGNC:5473]		IGFBP4	3487	NM_001552
ELOVL7_SIG	ELOVL7	ELOVL7_SIG	ELOVL7	SIG	10	1.99397	-0.195417	-0.242222	-0.17571	0.0665119	0.046155	-0.174257	0.891969	0.941764	0.871003	-0.0707606	0.861664	4.56105	3.10193	1.69021	1.34578	2.03463	0.68885	5.08992e-06	ENSG00000164181	ELOVL7	protein_coding	5	-1	60751791	60844274	q12.1	ELOVL fatty acid elongase 7 [Source:HGNC Symbol;Acc:HGNC:26292]		ELOVL7	79993	NM_001104558;NM_001297617;NM_001297618;NM_024930
PIWIL4_SIG	PIWIL4	PIWIL4_SIG	PIWIL4	SIG	19	1.08126	0.0558021	0.0332074	0.0653157	0.0321083	0.279583	0.979641	3.99029	3.6635	4.12788	0.464382	0.327263	3.4035	3.09935	-0.37844	-0.549649	-0.207231	0.342418	0.000665281	ENSG00000134627	PIWIL4	protein_coding	11	1	94543840	94621421	q21	piwi like RNA-mediated gene silencing 4 [Source:HGNC Symbol;Acc:HGNC:18444]		PIWIL4	143689	NM_152431
NEO1_SIG	NEO1	NEO1_SIG	NEO1	SIG	23	0.0822228	-0.130124	-0.131876	-0.129386	0.00248945	0.93447	0.454756	3.07326	2.85928	3.16336	0.304073	0.649285	3.92741	3.09866	-0.640517	-0.925049	-0.355986	0.569063	8.58669e-05	ENSG00000067141	NEO1	protein_coding	15	1	73051710	73305205	q24.1	neogenin 1 [Source:HGNC Symbol;Acc:HGNC:7754]		NEO1	4756	NM_001172623;NM_001172624;NM_002499
GPD1L_SIG	GPD1L	GPD1L_SIG	GPD1L	SIG	5	-0.928707	0.00829372	0.0210646	0.0029165	-0.0181481	0.353041	0.235697	4.76096	4.73369	4.77245	0.0387574	0.813668	4.13852	3.09304	4.6129	4.43535	4.79046	0.355114	3.4955e-05	ENSG00000152642	GPD1L	protein_coding	3	1	32105689	32168713	p22.3	glycerol-3-phosphate dehydrogenase 1 like [Source:HGNC Symbol;Acc:HGNC:28956]	Brugada syndrome;BRUGADA SYNDROME 2	GPD1L	23171	NM_015141
LNX2_SIG	LNX2	LNX2_SIG	LNX2	SIG	17	0.792483	0.0363281	0.0265763	0.0404341	0.0138578	0.428079	0.501004	4.41735	4.33375	4.45255	0.118804	0.616368	3.86059	3.08411	3.33479	3.11216	3.55742	0.445263	0.000113113	ENSG00000139517	LNX2	protein_coding	13	-1	27545913	27620529	q12.2	ligand of numb-protein X 2 [Source:HGNC Symbol;Acc:HGNC:20421]		LNX2	222484	NM_153371
ESRRB_TF	ESRRB	ESRRB_TF	ESRRB	TF	6	-1.57657	-0.294145	-0.263054	-0.307236	-0.0441818	0.114895							4.35313	3.07813	-0.0288074	-0.31494	0.257325	0.572265	1.34208e-05	ENSG00000119715	ESRRB	protein_coding	14	1	76310712	76501837	q24.3	estrogen related receptor beta [Source:HGNC Symbol;Acc:HGNC:3473]	Autosomal recessive non-syndromic sensorineural deafness type DFNB;DEAFNESS AUTOSOMAL RECESSIVE 35	ESRRB	2103	NM_004452
ATP10A_SIG	ATP10A	ATP10A_SIG	ATP10A	SIG	30	0.878514	-0.0460818	-0.0637591	-0.0386387	0.0251204	0.379665	-0.337687	5.06324	5.19831	5.00636	-0.191951	0.735599	4.68843	3.07644	4.03676	3.64054	4.43297	0.792433	2.75304e-06	ENSG00000206190	ATP10A	protein_coding	15	-1	25677273	25865172	q12	ATPase phospholipid transporting 10A (putative) [Source:HGNC Symbol;Acc:HGNC:13542]	Angelman syndrome due to imprinting defect in 15q11-q13	ATP10A	57194	NM_024490
CXCR5_SIG	CXCR5	CXCR5_SIG	CXCR5	SIG	13	2.54626	-0.190804	-0.357529	-0.120604	0.236925	0.0108883							4.34834	3.07474	0.362661	-0.185087	0.910409	1.0955	1.37174e-05	ENSG00000160683	CXCR5	protein_coding	11	1	118883766	118897799	q23.3	C-X-C motif chemokine receptor 5 [Source:HGNC Symbol;Acc:HGNC:1060]		CXCR5	643	NM_001716
EXT1_SIG	EXT1	EXT1_SIG	EXT1	SIG	32	0.973045	-0.216362	-0.240064	-0.206382	0.0336816	0.330531	1.22699	1.27164	0.625411	1.54373	0.918322	0.219825	3.12021	3.07394	1.99004	1.76818	2.21191	0.443731	0.00180723	ENSG00000182197	EXT1	protein_coding	8	-1	117794490	118111853	q24.11	exostosin glycosyltransferase 1 [Source:HGNC Symbol;Acc:HGNC:3512]	CHONDROSARCOMA;EXOSTOSES MULTIPLE TYPE I;HEREDITARY MULTIPLE EXOSTOSES TYPE 1;Multiple osteochondromas;TRICHO-RHINO-PHALANGEAL SYNDROME TYPE 2;Trichorhinophalangeal syndrome type 2	EXT1	2131	NM_000127
PITPNC1_SIG	PITPNC1	PITPNC1_SIG	PITPNC1	SIG	30	1.04586	-0.0331943	-0.049616	-0.0262799	0.0233361	0.295626	-1.07108	5.02577	5.26115	4.92666	-0.334487	0.284134	5.4171	3.0731	0.607795	0.00259043	1.213	1.21041	6.05748e-08	ENSG00000154217	PITPNC1	protein_coding	17	1	67377281	67697261	q24.2	phosphatidylinositol transfer protein cytoplasmic 1 [Source:HGNC Symbol;Acc:HGNC:21045]		PITPNC1	26207	NM_012417;NM_181671
DHRS13_SIG	DHRS13	DHRS13_SIG	DHRS13	SIG	12	1.30384	0.0146501	-0.0428361	0.0388548	0.0816909	0.192289	2.51689	5.03953	4.48374	5.27355	0.789815	0.0118396	1.82181	3.06792	2.27657	2.20419	2.34895	0.144753	0.0684838	ENSG00000167536	DHRS13	protein_coding	17	-1	28897781	28903079	q11.2	dehydrogenase/reductase 13 [Source:HGNC Symbol;Acc:HGNC:28326]		DHRS13	147015	NM_144683
TFB1M_SIG	TFB1M	TFB1M_SIG	TFB1M	SIG	27	-0.825077	-0.138852	-0.125317	-0.144551	-0.0192336	0.409328	0.67566	3.3166	3.2229	3.35605	0.133156	0.499257	3.66237	3.06745	3.35891	3.18381	3.534	0.350192	0.000249893	ENSG00000029639	TFB1M	protein_coding	6	-1	155256134	155314493	q25.3	transcription factor B1, mitochondrial [Source:HGNC Symbol;Acc:HGNC:17037]	Mitochondrial non-syndromic sensorineural deafness	TFB1M	51106	NM_001350501;NM_001350502;NM_016020
ARHGAP39_SIG	ARHGAP39	ARHGAP39_SIG	ARHGAP39	SIG	13	-1.98672	-0.20632	-0.15653	-0.227283	-0.0707533	0.0469538							4.3369	3.06665	-0.379793	-0.662089	-0.0974963	0.564593	1.44506e-05	ENSG00000147799	ARHGAP39	protein_coding	8	-1	144529179	144605816	q24.3	Rho GTPase activating protein 39 [Source:HGNC Symbol;Acc:HGNC:29351]		ARHGAP39	80728	NM_001308207;NM_001308208;NM_025251
ZNF239_SIG	ZNF239	ZNF239_SIG	ZNF239	SIG	4	-1.31644	-0.154953	-0.136496	-0.162724	-0.0262282	0.188025	-0.828975	1.29272	1.68015	1.1296	-0.550555	0.407119	5.16561	3.06646	2.82026	2.38788	3.25263	0.864751	2.39656e-07	ENSG00000196793	ZNF239	protein_coding	10	-1	43556344	43574618	q11.21	zinc finger protein 239 [Source:HGNC Symbol;Acc:HGNC:13031]		ZNF239	8187	NM_001099282;NM_001099283;NM_001099284;NM_001324347;NM_001324348;NM_001324349;NM_001324350;NM_001324351;NM_001324352;NM_001324353;NM_005674
ZNF239_TF	ZNF239	ZNF239_TF	ZNF239	TF	12	-2.24272	-0.105055	-0.0666147	-0.12124	-0.0546255	0.0249147	-0.828975	1.29272	1.68015	1.1296	-0.550555	0.407119	5.16561	3.06646	2.82026	2.38788	3.25263	0.864751	2.39656e-07	ENSG00000196793	ZNF239	protein_coding	10	-1	43556344	43574618	q11.21	zinc finger protein 239 [Source:HGNC Symbol;Acc:HGNC:13031]		ZNF239	8187	NM_001099282;NM_001099283;NM_001099284;NM_001324347;NM_001324348;NM_001324349;NM_001324350;NM_001324351;NM_001324352;NM_001324353;NM_005674
PSIP1_SIG	PSIP1	PSIP1_SIG	PSIP1	SIG	15	-1.09426	-0.0716042	-0.0595634	-0.076674	-0.0171106	0.27384	0.209046	7.19515	7.16641	7.20725	0.0408376	0.834413	4.12106	3.06184	5.87005	5.6818	6.05829	0.376488	3.77138e-05	ENSG00000164985	PSIP1	protein_coding	9	-1	15464066	15510995	p22.3	PC4 and SFRS1 interacting protein 1 [Source:HGNC Symbol;Acc:HGNC:9527]		PSIP1	11168	NM_001128217;NM_001317898;NM_001317900;NM_021144;NM_033222
USP7_SIG	USP7	USP7_SIG	USP7	SIG	17	-0.694682	0.300417	0.310771	0.296057	-0.0147136	0.487255	0.481796	7.65307	7.60281	7.67423	0.0714254	0.629951	3.84626	3.0604	5.71742	5.48063	5.95421	0.47358	0.000119933	ENSG00000187555	USP7	protein_coding	16	-1	8892097	8964514	p13.2	ubiquitin specific peptidase 7 [Source:HGNC Symbol;Acc:HGNC:12630]	16p13.2 microdeletion syndrome;Intellectual disability autism epilepsy aggressive behaviour hypotonia and hypogonadism	USP7	7874	NM_001286457;NM_001286458;NM_001321858;NM_003470
MTHFR_SIG	MTHFR	MTHFR_SIG	MTHFR	SIG	7	1.07361	0.00208215	-0.0114462	0.0077783	0.0192245	0.282997	0.142403	5.86389	5.84903	5.87014	0.0211099	0.886762	4.1844	3.05951	1.04715	0.583258	1.51104	0.927784	2.85917e-05	ENSG00000177000	MTHFR	protein_coding	1	-1	11785723	11806920	p36.22	methylenetetrahydrofolate reductase [Source:HGNC Symbol;Acc:HGNC:7436]	Cervical spina bifida aperta;Cervical spina bifida cystica;Cervicothoracic spina bifida aperta;Cervicothoracic spina bifida cystica;HOMOCYSTINURIA DUE TO DEFICIENCY OF N(510)-METHYLENETETRAHYDROFOLATEREDUCTASE ACTIVITY;Homocystinuria due to methylenetetrahydrofolate reductase deficiency;Isolated anencephaly/exencephaly;Lumbosacral spina bifida aperta;Lumbosacral spina bifida cystica;Methotrexate …	MTHFR	4524	NM_001330358;NM_005957
MOGS_SIG	MOGS	MOGS_SIG	MOGS	SIG	6	1.3785	-0.0778453	-0.0909351	-0.0723338	0.0186013	0.168049	1.59483	6.62723	6.45994	6.69767	0.237733	0.11075	2.72968	3.05789	5.89325	5.80543	5.98106	0.175627	0.00633957	ENSG00000115275	MOGS	protein_coding	2	-1	74461057	74465410	p13.1	mannosyl-oligosaccharide glucosidase [Source:HGNC Symbol;Acc:HGNC:24862]	CONGENITAL DISORDER OF GLYCOSYLATION TYPE IIb;Congenital Disorders of Glycosylation;MOGS-CDG	MOGS	7841	NM_001146158;NM_006302
NAT8L_SIG	NAT8L	NAT8L_SIG	NAT8L	SIG	42	-0.7371	-0.187377	-0.173601	-0.193177	-0.0195758	0.461062							4.30853	3.04659	-0.197659	-0.454829	0.0595117	0.514341	1.64342e-05	ENSG00000185818	NAT8L	protein_coding	4	1	2059512	2069089	p16.3	N-acetyltransferase 8 like [Source:HGNC Symbol;Acc:HGNC:26742]	N-ACETYLASPARTATE DEFICIENCY	NAT8L	339983	NM_178557
LPCAT4_SIG	LPCAT4	LPCAT4_SIG	LPCAT4	SIG	11	-0.273308	0.0885522	0.0919179	0.0871351	-0.00478283	0.784617	-0.927672	5.26062	5.41518	5.19555	-0.219627	0.353578	5.23561	3.04617	2.25683	1.46592	3.04773	1.58181	1.64445e-07	ENSG00000176454	LPCAT4	protein_coding	15	-1	34358633	34367196	q14	lysophosphatidylcholine acyltransferase 4 [Source:HGNC Symbol;Acc:HGNC:30059]		LPCAT4	254531	NM_153613
REPS1_SIG	REPS1	REPS1_SIG	REPS1	SIG	7	-1.20425	-0.073681	-0.0481407	-0.0844347	-0.036294	0.228493	-1.22812	5.91929	6.14438	5.82452	-0.319865	0.219402	5.53121	3.04274	4.11631	3.61468	4.61794	1.00326	3.18035e-08	ENSG00000135597	REPS1	protein_coding	6	-1	138903493	138988261	q24.1	RALBP1 associated Eps domain containing 1 [Source:HGNC Symbol;Acc:HGNC:15578]	NEURODEGENERATION WITH BRAIN IRON ACCUMULATION 7	REPS1	85021	NM_001128617;NM_001286611;NM_001286612;NM_031922
EIF2S2_SIG	EIF2S2	EIF2S2_SIG	EIF2S2	SIG	9	0.220723	-0.0226732	-0.0248313	-0.0217646	0.00306672	0.825308	-0.586281	6.45994	6.51207	6.43798	-0.0740881	0.557687	4.88463	3.03939	5.68517	5.41635	5.954	0.537656	1.03624e-06	ENSG00000125977	EIF2S2	protein_coding	20	-1	34088309	34112243	q11.22	eukaryotic translation initiation factor 2 subunit beta [Source:HGNC Symbol;Acc:HGNC:3266]		EIF2S2	8894	NM_001316363;NM_001316364;NM_003908
ZNF354C_TF	ZNF354C	ZNF354C_TF	ZNF354C	TF	29	2.846	-0.0623043	-0.114601	-0.0402846	0.0743163	0.00442718	0.625285	3.5146	3.25594	3.62351	0.367567	0.531784	3.66767	3.03558	0.47451	0.266704	0.682316	0.415612	0.000244768	ENSG00000177932	ZNF354C	protein_coding	5	1	179060415	179083537	q35.3	zinc finger protein 354C [Source:HGNC Symbol;Acc:HGNC:16736]		ZNF354C	30832	NM_014594
MXI1_TF	MXI1	MXI1_TF	MXI1	TF	130	1.6542	0.148405	0.090194	0.172915	0.0827206	0.0980878	1.4988	5.88006	5.41234	6.07699	0.664651	0.133927	2.7928	3.03462	2.11913	1.89991	2.33835	0.438443	0.00522534	ENSG00000119950	MXI1	protein_coding	10	1	110207605	110287365	q25.2	MAX interactor 1, dimerization protein [Source:HGNC Symbol;Acc:HGNC:7534]	Prostate Cancer	MXI1	4601	NM_001008541;NM_005962;NM_130439
ELOVL1_SIG	ELOVL1	ELOVL1_SIG	ELOVL1	SIG	12	0.92606	-0.0373982	-0.0542227	-0.0303142	0.0239085	0.354415	1.60286	6.27441	6.12734	6.33634	0.208993	0.108966	2.6851	3.03204	4.49933	4.40288	4.59578	0.192901	0.00725085	ENSG00000066322	ELOVL1	protein_coding	1	-1	43363398	43368074	p34.2	ELOVL fatty acid elongase 1 [Source:HGNC Symbol;Acc:HGNC:14418]		ELOVL1	64834	NM_001256399;NM_001256401;NM_001256402;NM_022821
ARID3B_TF	ARID3B	ARID3B_TF	ARID3B	TF	51	2.66937	0.111999	0.0711584	0.129195	0.0580367	0.00759942	0.726018	4.85786	4.74839	4.90395	0.155561	0.467827	3.55406	3.02647	0.61154	0.351164	0.871916	0.520752	0.000379339	ENSG00000179361	ARID3B	protein_coding	15	1	74541177	74598131	q24.1	AT-rich interaction domain 3B [Source:HGNC Symbol;Acc:HGNC:14350]		ARID3B	10620	NM_001307939;NM_006465
ENTPD6_SIG	ENTPD6	ENTPD6_SIG	ENTPD6	SIG	20	1.82535	0.0826581	0.0657182	0.0897907	0.0240724	0.0679483	1.31372	5.71226	5.49371	5.80428	0.310572	0.188939	2.96603	3.02624	2.50936	2.35944	2.65928	0.299843	0.00301672	ENSG00000197586	ENTPD6	protein_coding	20	1	25195693	25226729	p11.21	ectonucleoside triphosphate diphosphohydrolase 6 (putative) [Source:HGNC Symbol;Acc:HGNC:3368]		ENTPD6	955	NM_001114089;NM_001247;NM_001317941;NM_001322378;NM_001322379;NM_001322380;NM_001322381;NM_001322382;NM_001322383;NM_001322384;NM_001322385;NM_001322386;NM_001322387;NM_001322388;NM_001322389;NM_001322390;NM_001322391;NM_001322392;NM_001322393;NM_001322394;NM_001322395;NM_001322396;NM_001322397;NM_001322398
PTGER2_SIG	PTGER2	PTGER2_SIG	PTGER2	SIG	43	1.66493	0.0247874	-2.16612e-05	0.0352333	0.035255	0.0959274	1.05332	4.88931	4.6511	4.9896	0.338497	0.292193	3.22494	3.02519	0.709028	0.513185	0.904872	0.391687	0.00125998	ENSG00000125384	PTGER2	protein_coding	14	1	52314305	52328598	q22.1	prostaglandin E receptor 2 [Source:HGNC Symbol;Acc:HGNC:9594]	ASTHMA NASAL POLYPS AND ASPIRIN INTOLERANCE	PTGER2	5732	NM_000956
PTGS1_SIG	PTGS1	PTGS1_SIG	PTGS1	SIG	33	1.76588	0.145271	0.1102	0.160038	0.0498379	0.0774161	1.49511	5.08548	4.63701	5.27431	0.637302	0.134885	2.78057	3.02336	4.18373	4.01674	4.35071	0.333971	0.00542644	ENSG00000095303	PTGS1	protein_coding	9	1	122370530	122395703	q33.2	prostaglandin-endoperoxide synthase 1 [Source:HGNC Symbol;Acc:HGNC:9604]		PTGS1	5742	NM_000962;NM_001271164;NM_001271165;NM_001271166;NM_001271367;NM_001271368;NM_080591
ALDH1A1_SIG	ALDH1A1	ALDH1A1_SIG	ALDH1A1	SIG	11	1.22386	-0.211096	-0.25162	-0.194034	0.0575858	0.221004	1.02846	3.47313	2.80505	3.75442	0.949369	0.303731	3.23012	3.01127	1.50153	1.29327	1.70979	0.416522	0.0012374	ENSG00000165092	ALDH1A1	protein_coding	9	-1	72900671	73080442	q21.13	aldehyde dehydrogenase 1 family member A1 [Source:HGNC Symbol;Acc:HGNC:402]		ALDH1A1	216	NM_000689
KCNA3_SIG	KCNA3	KCNA3_SIG	KCNA3	SIG	25	2.02443	0.0213702	-0.0215432	0.039439	0.0609821	0.0429259	2.04952	5.23162	4.33515	5.60908	1.27393	0.0404113	2.20701	3.00982	2.84611	2.70727	2.98494	0.277675	0.0273135	ENSG00000177272	KCNA3	protein_coding	1	-1	110672465	110674940	p13.3	potassium voltage-gated channel subfamily A member 3 [Source:HGNC Symbol;Acc:HGNC:6221]		KCNA3	3738	NM_002232
UBE2O_SIG	UBE2O	UBE2O_SIG	UBE2O	SIG	19	1.69526	0.232761	0.1918	0.250008	0.0582077	0.0900254	1.06771	6.87355	6.72986	6.93405	0.204186	0.285653	3.18448	3.00675	4.18205	3.98317	4.38093	0.397762	0.00145017	ENSG00000175931	UBE2O	protein_coding	17	-1	76389456	76453152	q25.1	ubiquitin conjugating enzyme E2 O [Source:HGNC Symbol;Acc:HGNC:29554]		UBE2O	63893	NM_022066
MIB2_SIG	MIB2	MIB2_SIG	MIB2	SIG	41	-0.392596	0.0661346	0.0711118	0.0640389	-0.00707291	0.694618	0.114438	6.43991	6.41982	6.44837	0.0285454	0.90889	4.13684	3.00611	1.47956	0.978741	1.98038	1.00164	3.52118e-05	ENSG00000197530	MIB2	protein_coding	1	1	1615415	1630610	p36.33	mindbomb E3 ubiquitin protein ligase 2 [Source:HGNC Symbol;Acc:HGNC:30577]	Left ventricular noncompaction	MIB2	142678	NM_001170686;NM_001170687;NM_001170688;NM_001170689;NM_080875
TARS1_SIG	TARS1	TARS1_SIG	TARS1	SIG	20	-1.9786	0.165874	0.188347	0.156412	-0.0319351	0.0478613							4.25026	3.00539	6.39779	6.18856	6.60703	0.418472	2.13523e-05
CAMK1_SIG	CAMK1	CAMK1_SIG	CAMK1	SIG	41	2.57998	0.0196047	-0.0424096	0.045716	0.0881256	0.0098806	1.09509	4.13548	3.7696	4.28953	0.519927	0.273478	3.15074	3.00225	1.69684	1.53364	1.86004	0.326402	0.00162859	ENSG00000134072	CAMK1	protein_coding	3	-1	9757347	9769992	p25.3	calcium/calmodulin dependent protein kinase I [Source:HGNC Symbol;Acc:HGNC:1459]		CAMK1	8536	NM_003656
KYNU_SIG	KYNU	KYNU_SIG	KYNU	SIG	11	1.03746	-0.135362	-0.228	-0.096356	0.131644	0.29952							4.24346	3.00058	-0.746162	-0.99795	-0.494374	0.503576	2.20102e-05	ENSG00000115919	KYNU	protein_coding	2	1	142877657	143055833	q22.2	kynureninase [Source:HGNC Symbol;Acc:HGNC:6469]	Congenital vertebral-cardiac-renal anomalies syndrome;Hydroxykynureninuria;VERTEBRAL CARDIAC RENAL AND LIMB DEFECTS SYNDROME 2	KYNU	8942	NM_001032998;NM_001199241;NM_003937
RAPH1_SIG	RAPH1	RAPH1_SIG	RAPH1	SIG	7	0.959993	-0.167938	-0.183996	-0.161177	0.0228191	0.337059	0.0561433	0.630001	0.611297	0.637877	0.0265798	0.955228	4.173	2.99046	-0.345995	-0.592149	-0.0998417	0.492307	3.00615e-05	ENSG00000173166	RAPH1	protein_coding	2	-1	203394345	203535335	q33.2	Ras association (RalGDS/AF-6) and pleckstrin homology domains 1 [Source:HGNC Symbol;Acc:HGNC:14436]		RAPH1	65059	NM_001329728;NM_203365;NM_213589
LPCAT3_SIG	LPCAT3	LPCAT3_SIG	LPCAT3	SIG	8	0.609917	0.0768501	0.0719508	0.0789129	0.00696211	0.541917	-0.245058	5.98235	6.0107	5.97041	-0.0402812	0.806411	4.47221	2.98904	3.81908	3.47021	4.16795	0.697749	7.74171e-06	ENSG00000111684	LPCAT3	protein_coding	12	-1	6976185	7018477	p13.31	lysophosphatidylcholine acyltransferase 3 [Source:HGNC Symbol;Acc:HGNC:30244]		LPCAT3	10162	NM_005768
GPT2_SIG	GPT2	GPT2_SIG	GPT2	SIG	50	-0.730855	-0.217226	-0.19917	-0.224828	-0.025658	0.464868	-1.07979	2.05154	2.71563	1.77192	-0.943707	0.280237	5.30528	2.98787	1.79709	0.807181	2.787	1.97982	1.12501e-07	ENSG00000166123	GPT2	protein_coding	16	1	46884362	46931289	q11.2	glutamic--pyruvic transaminase 2 [Source:HGNC Symbol;Acc:HGNC:18062]	MENTAL RETARDATION AUTOSOMAL RECESSIVE 49;Postnatal microcephaly-infantile hypotonia-spastic diplegia-dysarthria-intellectual disability syndrome	GPT2	84706	NM_001142466;NM_133443
HCCS_SIG	HCCS	HCCS_SIG	HCCS	SIG	36	0.642016	0.00834938	0.00214889	0.0109601	0.00881122	0.520862	0.983937	4.43196	4.30771	4.48427	0.176561	0.325146	3.23943	2.98637	3.89751	3.76067	4.03435	0.27368	0.00119768	ENSG00000004961	HCCS	protein_coding	X	1	11111301	11123086	p22.2	holocytochrome c synthase [Source:HGNC Symbol;Acc:HGNC:4837]	LINEAR SKIN DEFECTS WITH MULTIPLE CONGENITAL ANOMALIES 1;MICROPHTHALMIA SYNDROMIC TYPE 7;MICROPHTHALMIA WITH LINEAR SKIN DEFECTS SYNDROME	HCCS	3052	NM_001122608;NM_001171991;NM_005333
FBXO3_SIG	FBXO3	FBXO3_SIG	FBXO3	SIG	20	-0.45191	0.322095	0.328729	0.319301	-0.00942839	0.651334	0.552337	4.90371	4.85374	4.92474	0.0710014	0.580718	3.66652	2.98318	4.08596	3.92966	4.24227	0.31261	0.000245876	ENSG00000110429	FBXO3	protein_coding	11	-1	33740939	33774543	p13	F-box protein 3 [Source:HGNC Symbol;Acc:HGNC:13582]		FBXO3	26273	NM_012175;NM_033406
REXO2_SIG	REXO2	REXO2_SIG	REXO2	SIG	12	1.83356	-0.0363381	-0.0726199	-0.0210616	0.0515583	0.0667195	2.11703	5.10603	4.7982	5.23565	0.437446	0.0342574	2.08381	2.97044	5.50071	5.42102	5.58041	0.159393	0.0371771	ENSG00000076043	REXO2	protein_coding	11	1	114439386	114450279	q23.2	RNA exonuclease 2 [Source:HGNC Symbol;Acc:HGNC:17851]		REXO2	25996	NM_015523
CTLA4_SIG	CTLA4	CTLA4_SIG	CTLA4	SIG	10	3.12957	-0.646731	-0.861573	-0.556271	0.305302	0.0017506							4.18337	2.95809	2.12768	1.29806	2.9573	1.65923	2.87215e-05	ENSG00000163599	CTLA4	protein_coding	2	1	203867771	203873965	q33.2	cytotoxic T-lymphocyte associated protein 4 [Source:HGNC Symbol;Acc:HGNC:2505]	Adult-onset myasthenia gravis;Autoimmune lymphoproliferative syndrome due to CTLA4 haploinsuffiency;AUTOIMMUNE LYMPHOPROLIFERATIVE SYNDROME TYPE V;CELIAC DISEASE SUSCEPTIBILITY TO 3;Classic mycosis fungoides;DIABETES MELLITUS INSULIN-DEPENDENT 12;Granulomatosis with polyangiitis;HASHIMOTO THYROIDITIS;Sezary syndrome;Systemic lupus erythematosus	CTLA4	1493	NM_001037631;NM_005214
TEF_TF	TEF	TEF_TF	TEF	TF	31	-2.61026	-0.0798678	-0.0564916	-0.0897105	-0.0332188	0.00904731	-1.25384	3.066	3.32403	2.95735	-0.366677	0.209899	5.43534	2.95676	1.77839	1.25221	2.30457	1.05236	5.4692e-08	ENSG00000167074	TEF	protein_coding	22	1	41367333	41399326	q13.2	TEF, PAR bZIP transcription factor [Source:HGNC Symbol;Acc:HGNC:11722]		TEF	7008	NM_001145398;NM_003216
NOP10_SIG	NOP10	NOP10_SIG	NOP10	SIG	14	0.793376	0.148061	0.132832	0.154473	0.0216409	0.427559	-0.193271	4.94848	4.97173	4.9387	-0.0330302	0.846746	4.37026	2.95358	6.53043	6.29436	6.7665	0.472139	1.24096e-05	ENSG00000182117	NOP10	protein_coding	15	-1	34341713	34343177	q14	NOP10 ribonucleoprotein [Source:HGNC Symbol;Acc:HGNC:14378]	Dyskeratosis congenita;Dyskeratosis congenita autosomal recessive 1;NOP10-RELATED DYSKERATOSIS CONGENITA	NOP10	55505	NM_018648
CLK3_SIG	CLK3	CLK3_SIG	CLK3	SIG	44	1.95485	0.217905	0.191627	0.228969	0.0373427	0.0506009	0.977026	6.60408	6.5377	6.63203	0.0943326	0.328556	3.18	2.93946	4.50621	4.36896	4.64346	0.274506	0.00147273	ENSG00000179335	CLK3	protein_coding	15	1	74598500	74645414	q24.1	CDC like kinase 3 [Source:HGNC Symbol;Acc:HGNC:2071]		CLK3	1198	NM_001130028;NM_003992
CBX7_SIG	CBX7	CBX7_SIG	CBX7	SIG	49	2.55154	-0.163462	-0.22489	-0.137597	0.0872937	0.0107249	2.27446	5.57921	5.05265	5.80092	0.748273	0.0229385	1.87412	2.93349	1.21713	1.0655	1.36877	0.30327	0.0609137	ENSG00000100307	CBX7	protein_coding	22	-1	39120167	39152680	q13.1	chromobox 7 [Source:HGNC Symbol;Acc:HGNC:1557]		CBX7	23492	NM_001346743;NM_001346744;NM_175709
DHODH_SIG	DHODH	DHODH_SIG	DHODH	SIG	16	-2.10186	-0.077596	-0.0430475	-0.0921427	-0.0490952	0.0355656	-0.777699	3.9457	4.0736	3.89184	-0.181757	0.436747	4.92056	2.92944	2.70405	2.23584	3.17227	0.936427	8.62981e-07	ENSG00000102967	DHODH	protein_coding	16	1	72008588	72027664	q22.2	dihydroorotate dehydrogenase (quinone) [Source:HGNC Symbol;Acc:HGNC:2867]	Postaxial acrofacial dysostosis	DHODH	1723	NM_001361
TTC3_SIG	TTC3	TTC3_SIG	TTC3	SIG	33	0.3814	0.0701751	0.0629643	0.0732112	0.010247	0.702906	0.0162923	8.09103	8.08767	8.09245	0.00478028	0.987001	4.11547	2.92159	2.9803	2.69605	3.26455	0.568492	3.86398e-05	ENSG00000182670	TTC3	protein_coding	21	1	37073226	37203112	q22.13	tetratricopeptide repeat domain 3 [Source:HGNC Symbol;Acc:HGNC:12393]		TTC3	7267	NM_001001894;NM_001320703;NM_001320704;NM_001330681;NM_001330682;NM_001330683;NM_001353936;NM_001353937;NM_001353938;NM_003316
SLC26A6_SIG	SLC26A6	SLC26A6_SIG	SLC26A6	SIG	16	1.33972	0.0154607	0.000389031	0.0218067	0.0214176	0.180337	0.729565	5.6679	5.5352	5.72378	0.188571	0.465656	3.39919	2.91947	0.862185	0.584667	1.1397	0.555035	0.000675852	ENSG00000225697	SLC26A6	protein_coding	3	-1	48625723	48635493	p21.31	solute carrier family 26 member 6 [Source:HGNC Symbol;Acc:HGNC:14472]		SLC26A6	65010	NM_001040454;NM_001281732;NM_001281733;NM_022911;NM_134263;NM_134426
CALCRL_SIG	CALCRL	CALCRL_SIG	CALCRL	SIG	32	-1.14787	-0.480337	-0.424171	-0.503986	-0.0798156	0.251021							4.12482	2.91669	3.0116	2.77585	3.24734	0.471491	3.7102e-05	ENSG00000064989	CALCRL	protein_coding	2	-1	187341964	187448460	q32.1	calcitonin receptor like receptor [Source:HGNC Symbol;Acc:HGNC:16709]		CALCRL	10203	NM_001271751;NM_005795
ATP8A1_SIG	ATP8A1	ATP8A1_SIG	ATP8A1	SIG	34	0.710603	0.0383524	0.0257108	0.0436751	0.0179643	0.47733	0.683109	6.85116	6.70183	6.91403	0.212196	0.494538	3.43617	2.91277	1.62787	1.34981	1.90593	0.556119	0.00058999	ENSG00000124406	ATP8A1	protein_coding	4	-1	42408373	42657105	p13	ATPase phospholipid transporting 8A1 [Source:HGNC Symbol;Acc:HGNC:13531]		ATP8A1	10396	NM_001105529;NM_006095
ESR1_SIG	ESR1	ESR1_SIG	ESR1	SIG	28	1.74522	-0.170085	-0.19407	-0.159986	0.0340839	0.0809469	-0.51627	2.59035	2.78664	2.5077	-0.278945	0.605666	4.63259	2.91068	-0.0866556	-0.378677	0.205366	0.584043	3.61113e-06	ENSG00000091831	ESR1	protein_coding	6	1	151656691	152129619	q25.1	estrogen receptor 1 [Source:HGNC Symbol;Acc:HGNC:3467]	Breast Cancer;ESTROGEN RESISTANCE;Estrogen resistance syndrome;MIGRAINE WITH OR WITHOUT AURA SUSCEPTIBILITY TO 1;MYOCARDIAL INFARCTION SUSCEPTIBILITY TO MYOCARDIAL INFARCTION SUSCEPTIBILITY TO 1 INCLUDED	ESR1	2099	NM_000125;NM_001122740;NM_001122741;NM_001122742;NM_001291230;NM_001291241;NM_001328100
ESR1_TF	ESR1	ESR1_TF	ESR1	TF	140	1.74833	-0.136861	-0.157809	-0.128041	0.0297678	0.0804066	-0.51627	2.59035	2.78664	2.5077	-0.278945	0.605666	4.63259	2.91068	-0.0866556	-0.378677	0.205366	0.584043	3.61113e-06	ENSG00000091831	ESR1	protein_coding	6	1	151656691	152129619	q25.1	estrogen receptor 1 [Source:HGNC Symbol;Acc:HGNC:3467]	Breast Cancer;ESTROGEN RESISTANCE;Estrogen resistance syndrome;MIGRAINE WITH OR WITHOUT AURA SUSCEPTIBILITY TO 1;MYOCARDIAL INFARCTION SUSCEPTIBILITY TO MYOCARDIAL INFARCTION SUSCEPTIBILITY TO 1 INCLUDED	ESR1	2099	NM_000125;NM_001122740;NM_001122741;NM_001122742;NM_001291230;NM_001291241;NM_001328100
ACAA2_SIG	ACAA2	ACAA2_SIG	ACAA2	SIG	6	-1.70489	0.0476955	0.071846	0.0375268	-0.0343191	0.0882147	-1.16736	5.69295	6.05342	5.54117	-0.512253	0.243066	5.27741	2.90625	4.954	4.60775	5.30025	0.692505	1.31023e-07	ENSG00000167315	ACAA2	protein_coding	18	-1	49782164	49813953	q21.1	acetyl-CoA acyltransferase 2 [Source:HGNC Symbol;Acc:HGNC:83]		ACAA2	10449	NM_006111
TARS3_SIG	TARS3	TARS3_SIG	TARS3	SIG	23	0.20463	-0.0179482	-0.0199472	-0.0171064	0.00284076	0.837861							4.10704	2.90412	2.61358	2.36155	2.86562	0.504067	4.00761e-05
CREB3L2_TF	CREB3L2	CREB3L2_TF	CREB3L2	TF	28	-0.0706726	0.052389	0.0530392	0.0521152	-0.000924013	0.943658	-0.526742	6.34521	6.44009	6.30526	-0.134827	0.598373	4.62436	2.89746	-0.641232	-0.949682	-0.332782	0.6169	3.7575e-06	ENSG00000182158	CREB3L2	protein_coding	7	-1	137874979	138002086	q33	cAMP responsive element binding protein 3 like 2 [Source:HGNC Symbol;Acc:HGNC:23720]	Myxofibrosarcoma	CREB3L2	64764	NM_001253775;NM_001318246;NM_194071
MAP2K6_SIG	MAP2K6	MAP2K6_SIG	MAP2K6	SIG	29	-1.45991	-0.14893	-0.126604	-0.158331	-0.0317276	0.144314	-0.866043	4.59245	4.85236	4.48302	-0.36934	0.386466	4.9441	2.88362	1.02828	0.619058	1.43751	0.818451	7.64983e-07	ENSG00000108984	MAP2K6	protein_coding	17	1	69414697	69553865	q24.3	mitogen-activated protein kinase kinase 6 [Source:HGNC Symbol;Acc:HGNC:6846]		MAP2K6	5608	NM_001330450;NM_002758
RETSAT_SIG	RETSAT	RETSAT_SIG	RETSAT	SIG	2	0.507537	0.147896	0.139367	0.151487	0.0121205	0.611778	-0.962273	4.97831	5.08965	4.93143	-0.158222	0.335912	5.02871	2.8754	2.62402	2.19135	3.05669	0.865334	4.93791e-07	ENSG00000042445	RETSAT	protein_coding	2	-1	85341955	85354531	p11.2	retinol saturase [Source:HGNC Symbol;Acc:HGNC:25991]		RETSAT	54884	NM_017750
LSS_SIG	LSS	LSS_SIG	LSS	SIG	14	1.00653	-0.00419028	-0.0176952	0.00149598	0.0191911	0.314161	1.00966	5.38064	5.21014	5.45243	0.24229	0.312656	3.055	2.87415	2.41884	2.13985	2.69783	0.557979	0.00225062	ENSG00000160285	LSS	protein_coding	21	-1	46188141	46228824	q22.3	lanosterol synthase [Source:HGNC Symbol;Acc:HGNC:6708]	Cataract 44;Total early-onset cataract	LSS	4047	NM_001001438;NM_001145436;NM_001145437;NM_002340
JMJD6_SIG	JMJD6	JMJD6_SIG	JMJD6	SIG	31	0.37981	0.0914103	0.0853376	0.0939672	0.00862962	0.704086	1.07317	5.18874	5.07117	5.23825	0.167086	0.283196	2.98165	2.86719	3.80852	3.68586	3.93117	0.245314	0.00286702	ENSG00000070495	JMJD6	protein_coding	17	-1	76712832	76726799	q25.1	jumonji domain containing 6, arginine demethylase and lysine hydroxylase [Source:HGNC Symbol;Acc:HGNC:19355]		JMJD6	23210	NM_001081461;NM_015167
MYD88_SIG	MYD88	MYD88_SIG	MYD88	SIG	11	1.06733	0.0661904	0.0540202	0.0713146	0.0172944	0.285824	0.399967	7.14148	7.08272	7.16622	0.0834959	0.689181	3.64925	2.86323	3.67477	3.44599	3.90355	0.457561	0.000263011	ENSG00000172936	MYD88	protein_coding	3	1	38138478	38143022	p22.2	MYD88, innate immune signal transduction adaptor [Source:HGNC Symbol;Acc:HGNC:7562]	MACROGLOBULINEMIA WALDENSTROM SUSCEPTIBILITY TO 1;MYD88 DEFICIENCY;Pyogenic bacterial infections due to MyD88 deficiency;Waldenstrom macroglobulinemia	MYD88	4615	NM_001172566;NM_001172567;NM_001172568;NM_001172569;NM_001365876;NM_001365877;NM_002468
PGK1_SIG	PGK1	PGK1_SIG	PGK1	SIG	30	1.37855	0.19395	0.175095	0.201889	0.0267934	0.168032	0.908488	8.41344	8.30577	8.45877	0.153008	0.36362	3.13837	2.86156	6.63854	6.36468	6.91239	0.547712	0.0016989	ENSG00000102144	PGK1	protein_coding	X	1	77910739	78129295	q21.1	phosphoglycerate kinase 1 [Source:HGNC Symbol;Acc:HGNC:8896]	Glycogen storage disease due to phosphoglycerate kinase 1 deficiency;PHOSPHOGLYCERATE KINASE 1 DEFICIENCY	PGK1	5230	NM_000291
KLF12_TF	KLF12	KLF12_TF	KLF12	TF	75	1.14553	0.0419105	0.0241781	0.0493769	0.0251988	0.251992	-1.3225	5.7847	6.18533	5.61601	-0.569314	0.186003	5.3666	2.85961	-0.471831	-0.972035	0.0283719	1.00041	8.02357e-08	ENSG00000118922	KLF12	protein_coding	13	-1	73686089	73995056	q22.1	Kruppel like factor 12 [Source:HGNC Symbol;Acc:HGNC:6346]		KLF12	11278	NM_007249
NPC1_SIG	NPC1	NPC1_SIG	NPC1	SIG	14	0.53841	0.195305	0.187191	0.198721	0.0115297	0.590294	-0.239353	5.71168	5.76347	5.68988	-0.0735845	0.810832	4.28053	2.85754	1.05391	0.733195	1.37462	0.641422	1.86451e-05	ENSG00000141458	NPC1	protein_coding	18	-1	23506184	23586506	q11.2	NPC intracellular cholesterol transporter 1 [Source:HGNC Symbol;Acc:HGNC:7897]	Niemann-Pick disease type C adult neurologic onset;Niemann-Pick disease type C juvenile neurologic onset;Niemann-Pick disease type C late infantile neurologic onset;Niemann-Pick disease type C severe early infantile neurologic onset;Niemann-Pick disease type C severe perinatal form;NIEMANN-PICK DISEASE TYPE C1	NPC1	4864	NM_000271
PRPS1_SIG	PRPS1	PRPS1_SIG	PRPS1	SIG	27	0.0405265	0.0826365	0.0819614	0.0829207	0.000959308	0.967673	-0.913623	5.99522	6.12746	5.93954	-0.187922	0.360915	4.94669	2.85181	5.83852	5.50841	6.16862	0.660206	7.54859e-07	ENSG00000147224	PRPS1	protein_coding	X	1	107628424	107651026	q22.3	phosphoribosyl pyrophosphate synthetase 1 [Source:HGNC Symbol;Acc:HGNC:9462]	Arts syndrome;CHARCOT-MARIE-TOOTH DISEASE X-LINKED RECESSIVE 5;CHARCOT-MARIE-TOOTH DISEASE X-LINKED RECESSIVE TYPE 5;DEAFNESS X-LINKED 1;DEAFNESS X-LINKED TYPE 1;Lethal ataxia with deafness and optic atrophy;Mild phosphoribosylpyrophosphate synthetase superactivity;PHOSPHORIBOSYLPYROPHOSPHATE SYNTHETASE SUPERACTIVITY;Severe phosphoribosylpyrophosphate synthetase superactivity;X-linked Charcot-Mar…	PRPS1	5631	NM_001204402;NM_002764
BIRC2_SIG	BIRC2	BIRC2_SIG	BIRC2	SIG	11	2.51805	0.0310067	-0.00505157	0.0461891	0.0512407	0.0118008	1.19322	6.36043	6.24491	6.40907	0.164168	0.232781	2.83068	2.84533	3.88819	3.76502	4.01135	0.246325	0.00464494	ENSG00000110330	BIRC2	protein_coding	11	1	102347211	102378670	q22.2	baculoviral IAP repeat containing 2 [Source:HGNC Symbol;Acc:HGNC:590]		BIRC2	329	NM_001166;NM_001256163;NM_001256166
CAMK2B_SIG	CAMK2B	CAMK2B_SIG	CAMK2B	SIG	15	0.19941	-0.165335	-0.170952	-0.16297	0.00798273	0.841942							4.02235	2.84423	0.345471	0.0825196	0.608422	0.525902	5.7621e-05	ENSG00000058404	CAMK2B	protein_coding	7	-1	44217150	44334577	p13	calcium/calmodulin dependent protein kinase II beta [Source:HGNC Symbol;Acc:HGNC:1461]	Autosomal dominant non-syndromic intellectual disability;Intellectual disability;MENTAL RETARDATION AUTOSOMAL DOMINANT 54	CAMK2B	816	NM_001220;NM_001293170;NM_172078;NM_172079;NM_172080;NM_172081;NM_172082;NM_172083;NM_172084
SNX27_SIG	SNX27	SNX27_SIG	SNX27	SIG	19	0.188106	0.0213672	0.0192487	0.0222592	0.00301049	0.850793	0.147078	6.05044	6.03099	6.05863	0.0276354	0.88307	3.87401	2.84334	3.68698	3.41825	3.95571	0.537465	0.000107058	ENSG00000143376	SNX27	protein_coding	1	1	151612006	151699091	q21.3	sorting nexin family member 27 [Source:HGNC Symbol;Acc:HGNC:20073]		SNX27	81609	NM_001330723;NM_030918
GSTO1_SIG	GSTO1	GSTO1_SIG	GSTO1	SIG	7	1.47475	0.0443455	0.0193858	0.0548548	0.035469	0.14028	0.889952	5.93078	5.8133	5.98025	0.166956	0.373492	3.12668	2.84019	5.3202	5.18954	5.45087	0.261329	0.00176793	ENSG00000148834	GSTO1	protein_coding	10	1	104235356	104267459	q25.1	glutathione S-transferase omega 1 [Source:HGNC Symbol;Acc:HGNC:13312]		GSTO1	9446	NM_001191002;NM_001191003;NM_004832
HIF1A_SIG	HIF1A	HIF1A_SIG	HIF1A	SIG	23	0.0659088	0.179071	0.177902	0.179563	0.00166106	0.94745	-0.116152	7.67388	7.69448	7.6652	-0.0292796	0.907532	4.13113	2.83902	5.2899	5.10219	5.47761	0.375423	3.60983e-05	ENSG00000100644	HIF1A	protein_coding	14	1	61695513	61748259	q23.2	hypoxia inducible factor 1 subunit alpha [Source:HGNC Symbol;Acc:HGNC:4910]		HIF1A	3091	NM_001243084;NM_001530;NM_181054
HIF1A_TF	HIF1A	HIF1A_TF	HIF1A	TF	81	0.457736	0.142863	0.135782	0.145845	0.0100631	0.647142	-0.116152	7.67388	7.69448	7.6652	-0.0292796	0.907532	4.13113	2.83902	5.2899	5.10219	5.47761	0.375423	3.60983e-05	ENSG00000100644	HIF1A	protein_coding	14	1	61695513	61748259	q23.2	hypoxia inducible factor 1 subunit alpha [Source:HGNC Symbol;Acc:HGNC:4910]		HIF1A	3091	NM_001243084;NM_001530;NM_181054
POLI_SIG	POLI	POLI_SIG	POLI	SIG	13	0.321288	-0.0534252	-0.0586736	-0.0512154	0.00745825	0.747992	1.46875	5.16687	4.93358	5.2651	0.331518	0.141899	2.54116	2.83544	2.4477	2.29893	2.59648	0.297544	0.0110486	ENSG00000101751	POLI	protein_coding	18	1	54269404	54321266	q21.2	DNA polymerase iota [Source:HGNC Symbol;Acc:HGNC:9182]		POLI	11201	NM_001351610;NM_001351611;NM_001351612;NM_001351613;NM_001351614;NM_001351615;NM_001351616;NM_001351617;NM_001351618;NM_001351619;NM_001351620;NM_001351621;NM_001351632;NM_007195
PRKAR2B_SIG	PRKAR2B	PRKAR2B_SIG	PRKAR2B	SIG	42	2.00131	-0.0183279	-0.0507636	-0.00467082	0.0460927	0.0453585	1.46255	5.28798	4.91715	5.44413	0.526979	0.143589	2.54588	2.83439	4.20339	4.08126	4.32553	0.244275	0.0109004	ENSG00000005249	PRKAR2B	protein_coding	7	1	107044705	107161811	q22.3	protein kinase cAMP-dependent type II regulatory subunit beta [Source:HGNC Symbol;Acc:HGNC:9392]		PRKAR2B	5577	NM_002736
PHF19_SIG	PHF19	PHF19_SIG	PHF19	SIG	20	0.366419	-0.0629003	-0.0711522	-0.0594259	0.0117263	0.714053	-0.429252	6.09289	6.19075	6.05169	-0.139055	0.66774	4.43681	2.83377	3.21804	2.93306	3.50303	0.569966	9.13e-06	ENSG00000119403	PHF19	protein_coding	9	-1	120855651	120894896	q33.2	PHD finger protein 19 [Source:HGNC Symbol;Acc:HGNC:24566]		PHF19	26147	NM_001009936;NM_001286840;NM_001286842;NM_001286843;NM_015651
PHF19_TF	PHF19	PHF19_TF	PHF19	TF	88	0.414427	-0.0623957	-0.0694046	-0.0594446	0.00996001	0.678561	-0.429252	6.09289	6.19075	6.05169	-0.139055	0.66774	4.43681	2.83377	3.21804	2.93306	3.50303	0.569966	9.13e-06	ENSG00000119403	PHF19	protein_coding	9	-1	120855651	120894896	q33.2	PHD finger protein 19 [Source:HGNC Symbol;Acc:HGNC:24566]		PHF19	26147	NM_001009936;NM_001286840;NM_001286842;NM_001286843;NM_015651
HK2_SIG	HK2	HK2_SIG	HK2	SIG	22	-0.0531008	0.0802235	0.081423	0.0797184	-0.0017046	0.957652	0.955121	6.0298	5.78779	6.1317	0.343912	0.339516	3.05183	2.83334	3.81014	3.61251	4.00777	0.395256	0.00227454	ENSG00000159399	HK2	protein_coding	2	1	74833981	74893359	p12	hexokinase 2 [Source:HGNC Symbol;Acc:HGNC:4923]		HK2	3099	NM_000189
TXNRD2_SIG	TXNRD2	TXNRD2_SIG	TXNRD2	SIG	15	0.79767	0.0565567	0.0494175	0.0595626	0.0101451	0.425062	1.75589	4.85738	4.6618	4.93973	0.277927	0.0791069	2.22962	2.81818	2.25938	2.16425	2.3545	0.190246	0.0257725	ENSG00000184470	TXNRD2	protein_coding	22	-1	19875517	19941820	q11.21	thioredoxin reductase 2 [Source:HGNC Symbol;Acc:HGNC:18155]	Familial glucocorticoid deficiency;Familial isolated dilated cardiomyopathy;GLUCOCORTICOID DEFICIENCY 5	TXNRD2	10587	NM_001282512;NM_001352300;NM_001352301;NM_001352302;NM_001352303;NM_006440
ITGA6_SIG	ITGA6	ITGA6_SIG	ITGA6	SIG	66	-0.325351	-0.0497017	-0.0400742	-0.0537555	-0.0136813	0.744915	0.100821	7.47547	7.41834	7.49952	0.0811781	0.919693	3.88247	2.81661	4.6413	4.41591	4.86668	0.450775	0.000103399	ENSG00000091409	ITGA6	protein_coding	2	1	172427354	172506459	q31.1	integrin subunit alpha 6 [Source:HGNC Symbol;Acc:HGNC:6142]	EPIDERMOLYSIS BULLOSA JUNCTIONALIS WITH PYLORIC ATRESIA;Epidermolysis Bullosa with Pyloric Atresia;Junctional epidermolysis bullosa-pyloric atresia syndrome	ITGA6	3655	NM_000210;NM_001079818;NM_001316306
PTPN1_SIG	PTPN1	PTPN1_SIG	PTPN1	SIG	24	1.21557	0.159067	0.139752	0.167201	0.0274489	0.224148	0.38633	6.53602	6.49541	6.55313	0.0577195	0.699252	3.59459	2.81494	3.43789	3.27176	3.60402	0.33226	0.000324903	ENSG00000196396	PTPN1	protein_coding	20	1	50510321	50585241	q13.13	protein tyrosine phosphatase, non-receptor type 1 [Source:HGNC Symbol;Acc:HGNC:9642]	DIABETES MELLITUS NONINSULIN-DEPENDENT	PTPN1	5770	NM_001278618;NM_002827
HTRA2_SIG	HTRA2	HTRA2_SIG	HTRA2	SIG	11	0.977996	0.0375889	0.0282003	0.041542	0.0133417	0.328076	0.426192	5.61188	5.56191	5.63293	0.071012	0.669968	3.54022	2.80468	4.72316	4.5229	4.92343	0.400524	0.000399796	ENSG00000115317	HTRA2	protein_coding	2	1	74529377	74533348	p13.1	HtrA serine peptidase 2 [Source:HGNC Symbol;Acc:HGNC:14348]	3-methylglutaconic aciduria type 8;3-METHYLGLUTACONIC ACIDURIA TYPE VIII;Early-onset mitochondrial syndrome associated with 3-methylglutaconic aciduria;PARKINSON DISEASE 13 AUTOSOMAL DOMINANT SUSCEPTIBILITY TO;Young-onset Parkinson disease	HTRA2	27429	NM_001321727;NM_001321728;NM_013247;NM_145074
NPEPL1_SIG	NPEPL1	NPEPL1_SIG	NPEPL1	SIG	27	1.55883	0.021144	0.000250256	0.0299414	0.0296912	0.119036	2.07587	6.11653	5.71056	6.28746	0.576896	0.0379062	1.89042	2.80459	4.74692	4.6729	4.82093	0.148033	0.0587019	ENSG00000215440	NPEPL1	protein_coding	20	1	58689131	58719238	q13.32	aminopeptidase like 1 [Source:HGNC Symbol;Acc:HGNC:16244]		NPEPL1	79716	NM_001204872;NM_001204873;NM_024663
GLO1_SIG	GLO1	GLO1_SIG	GLO1	SIG	18	-0.915281	0.0369272	0.0485131	0.0320489	-0.0164642	0.360044	-1.17954	5.89426	6.05127	5.82815	-0.223122	0.238184	5.14216	2.802	4.7337	4.38603	5.08137	0.695336	2.71599e-07	ENSG00000124767	GLO1	protein_coding	6	-1	38675925	38703145	p21.2	glyoxalase I [Source:HGNC Symbol;Acc:HGNC:4323]		GLO1	2739	NM_006708
LAMP1_SIG	LAMP1	LAMP1_SIG	LAMP1	SIG	24	2.07576	0.17628	0.153226	0.185987	0.0327615	0.0379159	2.06464	7.22579	7.02024	7.31234	0.292098	0.0389572	1.89277	2.79831	5.839	5.77999	5.898	0.118009	0.0583879	ENSG00000185896	LAMP1	protein_coding	13	1	113297239	113323672	q34	lysosomal associated membrane protein 1 [Source:HGNC Symbol;Acc:HGNC:6499]		LAMP1	3916	NM_005561
ANGPT1_SIG	ANGPT1	ANGPT1_SIG	ANGPT1	SIG	43	0.686117	-0.235093	-0.256351	-0.226142	0.0302095	0.492639							3.95618	2.79744	-0.560475	-0.765054	-0.355896	0.409158	7.6157e-05	ENSG00000154188	ANGPT1	protein_coding	8	-1	107249482	107498055	q23.1	angiopoietin 1 [Source:HGNC Symbol;Acc:HGNC:484]		ANGPT1	284	NM_001146;NM_001199859;NM_001314051
ZDHHC8_SIG	ZDHHC8	ZDHHC8_SIG	ZDHHC8	SIG	43	-1.9147	0.121521	0.143573	0.112236	-0.0313369	0.0555314	-2.03785	6.20286	6.52057	6.06908	-0.451491	0.0415651	5.99204	2.79604	1.9258	1.05923	2.79237	1.73314	2.07223e-09	ENSG00000099904	ZDHHC8	protein_coding	22	1	20129456	20148007	q11.21	zinc finger DHHC-type containing 8 [Source:HGNC Symbol;Acc:HGNC:18474]		ZDHHC8	29801	NM_001185024;NM_013373
ZDHHC8_TF	ZDHHC8	ZDHHC8_TF	ZDHHC8	TF	77	-1.41464	0.0509194	0.0650241	0.0449806	-0.0200434	0.157175	-2.03785	6.20286	6.52057	6.06908	-0.451491	0.0415651	5.99204	2.79604	1.9258	1.05923	2.79237	1.73314	2.07223e-09	ENSG00000099904	ZDHHC8	protein_coding	22	1	20129456	20148007	q11.21	zinc finger DHHC-type containing 8 [Source:HGNC Symbol;Acc:HGNC:18474]		ZDHHC8	29801	NM_001185024;NM_013373
CHST12_SIG	CHST12	CHST12_SIG	CHST12	SIG	33	0.411934	-0.0316696	-0.0370537	-0.0294026	0.00765113	0.680387	0.376248	4.43659	4.34439	4.47542	0.131032	0.706732	3.57506	2.794	3.6724	3.50302	3.84178	0.338758	0.000350141	ENSG00000136213	CHST12	protein_coding	7	1	2403588	2448484	p22.3	carbohydrate sulfotransferase 12 [Source:HGNC Symbol;Acc:HGNC:17423]		CHST12	55501	NM_001243794;NM_001243795;NM_018641
FGF11_SIG	FGF11	FGF11_SIG	FGF11	SIG	15	-0.360775	-0.123672	-0.119307	-0.12551	-0.00620238	0.718268	-1.80606	1.81925	2.30914	1.61298	-0.696164	0.0709087	5.75584	2.79291	-0.30135	-0.982121	0.379421	1.36154	8.62126e-09	ENSG00000161958	FGF11	protein_coding	17	1	7438273	7444937	p13.1	fibroblast growth factor 11 [Source:HGNC Symbol;Acc:HGNC:3667]		FGF11	2256	NM_001303460;NM_004112
NSUN5_SIG	NSUN5	NSUN5_SIG	NSUN5	SIG	28	0.468955	-0.114699	-0.128561	-0.108862	0.0196989	0.639102	0.805589	5.61787	5.42734	5.69809	0.270755	0.42048	3.13693	2.78778	3.76955	3.57295	3.96615	0.393204	0.00170726	ENSG00000130305	NSUN5	protein_coding	7	-1	73302517	73308867	q11.23	NOP2/Sun RNA methyltransferase family member 5 [Source:HGNC Symbol;Acc:HGNC:16385]		NSUN5	55695	NM_001168347;NM_001168348;NM_018044;NM_148956
IGF2R_SIG	IGF2R	IGF2R_SIG	IGF2R	SIG	24	-0.486024	0.0294792	0.039843	0.0251156	-0.0147274	0.62695	1.10874	7.58953	7.29463	7.7137	0.419068	0.267542	2.83294	2.78719	1.99745	1.79838	2.19651	0.398126	0.00461224	ENSG00000197081	IGF2R	protein_coding	6	1	159969099	160113507	q25.3	insulin like growth factor 2 receptor [Source:HGNC Symbol;Acc:HGNC:5467]	Hepatocellular Carcinoma	IGF2R	3482	NM_000876
LGR5_SIG	LGR5	LGR5_SIG	LGR5	SIG	10	-0.56321	0.0156161	0.0374533	0.00642143	-0.0310319	0.573292							3.94018	2.78612	0.404564	-0.0581627	0.867292	0.925454	8.14221e-05	ENSG00000139292	LGR5	protein_coding	12	1	71439798	71586310	q21.1	leucine rich repeat containing G protein-coupled receptor 5 [Source:HGNC Symbol;Acc:HGNC:4504]		LGR5	8549	NM_001277226;NM_001277227;NM_003667
FBXO44_SIG	FBXO44	FBXO44_SIG	FBXO44	SIG	21	1.35467	-0.00483707	-0.0197017	0.0014217	0.0211234	0.175523	0.0613601	4.75875	4.74201	4.7658	0.0237918	0.951072	3.87832	2.78577	0.314486	0.0695738	0.559398	0.489824	0.00010518	ENSG00000132879	FBXO44	protein_coding	1	1	11654375	11663327	p36.22	F-box protein 44 [Source:HGNC Symbol;Acc:HGNC:24847]		FBXO44	93611	NM_001014765;NM_001304790;NM_001304791;NM_001330355;NM_033182;NM_183412;NM_183413
POLR3B_SIG	POLR3B	POLR3B_SIG	POLR3B	SIG	8	-1.31656	0.0363644	0.0566667	0.027816	-0.0288507	0.187986	-0.409356	3.34733	3.39867	3.32572	-0.0729506	0.682278	4.33489	2.77577	4.21807	3.95193	4.48421	0.532284	1.45832e-05	ENSG00000013503	POLR3B	protein_coding	12	1	106357748	106510198	q23.3	RNA polymerase III subunit B [Source:HGNC Symbol;Acc:HGNC:30348]	Autosomal Recessive Mental Retardation;Endosteal sclerosis-cerebellar hypoplasia syndrome;Hypogonadotropic hypogonadism 7 with or without anosmia;Hypomyelination-hypogonadotropic-hypogonadism-hypodontia syndrome;LEUKODYSTROPHY HYPOMYELINATING 7 WITH OR WITHOUT OLIGODONTIAAND/OR HYPOGONADOTROPIC HYPOGONADISM;LEUKODYSTROPHY HYPOMYELINATING 8 WITH OR WITHOUT OLIGODONTIAAND/OR HYPOGONADOTROPIC HYPOGO…	POLR3B	55703	NM_001160708;NM_018082
PPA2_SIG	PPA2	PPA2_SIG	PPA2	SIG	3	0.247938	-0.103749	-0.107575	-0.102138	0.00543737	0.804183	-0.536425	4.94123	4.99421	4.91893	-0.0752842	0.591665	4.45987	2.77429	3.98715	3.72439	4.2499	0.525509	8.20103e-06	ENSG00000138777	PPA2	protein_coding	4	-1	105369077	105474067	q24	pyrophosphatase (inorganic) 2 [Source:HGNC Symbol;Acc:HGNC:28883]	Sudden arrhythmic cardiac death after infectious or alcohol trigger;SUDDEN CARDIAC FAILURE ALCOHOL-INDUCED;SUDDEN CARDIAC FAILURE INFANTILE	PPA2	27068	NM_006903;NM_176866;NM_176867;NM_176869
TNFRSF10B_SIG	TNFRSF10B	TNFRSF10B_SIG	TNFRSF10B	SIG	21	1.28346	0.0422693	0.0213765	0.0510663	0.0296898	0.199329	0.415869	5.70787	5.57617	5.76332	0.187151	0.677506	3.50279	2.77091	0.300766	0.115463	0.486069	0.370607	0.000460412	ENSG00000120889	TNFRSF10B	protein_coding	8	-1	23020133	23069031	p21.3	TNF receptor superfamily member 10b [Source:HGNC Symbol;Acc:HGNC:11905]	SQUAMOUS CELL CARCINOMA HEAD AND NECK;Squamous cell carcinoma of salivary glands;Squamous cell carcinoma of the hypopharynx;Squamous cell carcinoma of the larynx;Squamous cell carcinoma of the lip;Squamous cell carcinoma of the nasal cavity and paranasal sinuses;Squamous cell carcinoma of the oral cavity;Squamous cell carcinoma of the oropharynx	TNFRSF10B	8795	NM_003842;NM_147187
EPRS1_SIG	EPRS1	EPRS1_SIG	EPRS1	SIG	24	-1.83374	0.249095	0.283839	0.234466	-0.049373	0.0666926							3.91718	2.76987	6.3576	6.12687	6.58834	0.461474	8.95901e-05
TBXA2R_SIG	TBXA2R	TBXA2R_SIG	TBXA2R	SIG	51	0.531852	0.0243313	0.0177885	0.0270861	0.0092976	0.594828	-1.36128	2.43156	3.16323	2.12349	-1.03974	0.173426	5.27363	2.76645	1.79379	0.964978	2.6226	1.65762	1.3375e-07	ENSG00000006638	TBXA2R	protein_coding	19	-1	3594506	3606840	p13.3	thromboxane A2 receptor [Source:HGNC Symbol;Acc:HGNC:11608]	Bleeding diathesis due to thromboxane synthesis deficiency;BLEEDING DISORDER PLATELET-TYPE 13 SUSCEPTIBILITY TO	TBXA2R	6915	NM_001060;NM_201636
SLC30A4_SIG	SLC30A4	SLC30A4_SIG	SLC30A4	SIG	77	-0.516769	-0.0532336	-0.0445113	-0.0569062	-0.0123948	0.605317	-0.986764	2.60625	3.03292	2.4266	-0.606323	0.323758	4.89862	2.7661	3.56721	3.05476	4.07966	1.02491	9.65143e-07	ENSG00000104154	SLC30A4	protein_coding	15	-1	45479606	45522755	q21.1	solute carrier family 30 member 4 [Source:HGNC Symbol;Acc:HGNC:11015]		SLC30A4	7782	NM_013309
FPGS_SIG	FPGS	FPGS_SIG	FPGS	SIG	38	-0.876559	0.129258	0.140407	0.124564	-0.0158432	0.380726	-0.165133	7.22074	7.26879	7.20051	-0.0682822	0.868839	4.07569	2.76518	4.15613	3.9274	4.38487	0.457467	4.58772e-05	ENSG00000136877	FPGS	protein_coding	9	1	127794597	127814327	q34.11	folylpolyglutamate synthase [Source:HGNC Symbol;Acc:HGNC:3824]		FPGS	2356	NM_001018078;NM_001288803;NM_004957
OCRL_SIG	OCRL	OCRL_SIG	OCRL	SIG	42	-0.0590091	-0.00572506	-0.00428768	-0.00633028	-0.00204259	0.952945	0.494566	5.24726	5.15178	5.28746	0.135673	0.620906	3.41588	2.7651	0.636056	0.446238	0.825875	0.379637	0.000635761	ENSG00000122126	OCRL	protein_coding	X	1	129539849	129592561	q26.1	OCRL, inositol polyphosphate-5-phosphatase [Source:HGNC Symbol;Acc:HGNC:8108]	DENT DISEASE 2;Dent disease type 2;LOWE OCULOCEREBRORENAL SYNDROME;Oculocerebrorenal syndrome of Lowe	OCRL	4952	NM_000276;NM_001318784;NM_001587
DCAF6_SIG	DCAF6	DCAF6_SIG	DCAF6	SIG	10	1.86793	0.0624522	0.0122833	0.0835759	0.0712926	0.0617714	0.708352	5.96268	5.85432	6.0083	0.153982	0.478727	3.1996	2.76334	2.23761	2.05307	2.42215	0.369079	0.00137619	ENSG00000143164	DCAF6	protein_coding	1	1	167935783	168075843	q24.2	DDB1 and CUL4 associated factor 6 [Source:HGNC Symbol;Acc:HGNC:30002]		DCAF6	55827	NM_001017977;NM_001198956;NM_001198957;NM_001349773;NM_001349774;NM_001349775;NM_001349776;NM_001349777;NM_001349778;NM_001349779;NM_001349780;NM_018442
ARHGAP31_SIG	ARHGAP31	ARHGAP31_SIG	ARHGAP31	SIG	44	2.96444	-0.0524063	-0.106612	-0.029583	0.0770286	0.00303236	1.58869	2.4386	1.90422	2.6636	0.759383	0.112131	2.31225	2.75838	1.5003	1.36521	1.6354	0.270193	0.0207641	ENSG00000031081	ARHGAP31	protein_coding	3	1	119294373	119420714	q13.32	Rho GTPase activating protein 31 [Source:HGNC Symbol;Acc:HGNC:29216]	Adams-Oliver syndrome;ADAMS-OLIVER SYNDROME 1	ARHGAP31	57514	NM_020754
RAPGEF1_SIG	RAPGEF1	RAPGEF1_SIG	RAPGEF1	SIG	15	1.74018	0.213332	0.192285	0.222194	0.0299089	0.0818276	0.170978	7.2977	7.27073	7.30906	0.0383276	0.864241	3.72425	2.75434	4.29027	4.09055	4.48999	0.399441	0.000195898	ENSG00000107263	RAPGEF1	protein_coding	9	-1	131576770	131740074	q34.13	Rap guanine nucleotide exchange factor 1 [Source:HGNC Symbol;Acc:HGNC:4568]		RAPGEF1	2889	NM_001304275;NM_005312;NM_198679
POLL_SIG	POLL	POLL_SIG	POLL	SIG	12	1.75636	-0.0146488	-0.0426847	-0.00284424	0.0398405	0.0790265	1.48617	5.51417	5.36862	5.57546	0.206836	0.137234	2.40355	2.75044	3.03167	2.92745	3.13589	0.208444	0.0162369	ENSG00000166169	POLL	protein_coding	10	-1	101578882	101588270	q24.32	DNA polymerase lambda [Source:HGNC Symbol;Acc:HGNC:9184]		POLL	27343	NM_001174084;NM_001174085;NM_001308382;NM_013274
MAP3K1_SIG	MAP3K1	MAP3K1_SIG	MAP3K1	SIG	41	1.55145	-0.024195	-0.0684901	-0.00554448	0.0629457	0.120793	1.07753	6.2807	5.94434	6.42232	0.477986	0.281242	2.8064	2.74635	3.82786	3.627	4.02872	0.401716	0.00500992	ENSG00000095015	MAP3K1	protein_coding	5	1	56815549	56896152	q11.2	mitogen-activated protein kinase kinase kinase 1 [Source:HGNC Symbol;Acc:HGNC:6848]	46XY complete gonadal dysgenesis;46XY partial gonadal dysgenesis;46XY SEX REVERSAL 6	MAP3K1	4214	NM_005921
ADAM33_SIG	ADAM33	ADAM33_SIG	ADAM33	SIG	43	-1.95504	-0.0839623	-0.0544284	-0.0963977	-0.0419693	0.0505783							3.88296	2.74567	-0.667421	-0.961925	-0.372916	0.589008	0.000103191	ENSG00000149451	ADAM33	protein_coding	20	-1	3667965	3682246	p13	ADAM metallopeptidase domain 33 [Source:HGNC Symbol;Acc:HGNC:15478]		ADAM33	80332	NM_001282447;NM_025220;NM_153202
GJC2_SIG	GJC2	GJC2_SIG	GJC2	SIG	23	-1.06779	-0.100241	-0.0846204	-0.106817	-0.0221971	0.285614	-0.868145	0.976242	1.27681	0.849689	-0.427118	0.385315	4.75025	2.74506	0.379586	-0.182472	0.941645	1.12412	2.03163e-06	ENSG00000198835	GJC2	protein_coding	1	1	228149930	228159826	q42.13	gap junction protein gamma 2 [Source:HGNC Symbol;Acc:HGNC:17494]	Autosomal recessive spastic paraplegia type 44;LEUKODYSTROPHY HYPOMYELINATING 2;LYMPHATIC MALFORMATION 3;Lymphedema hereditary ic;Milroy Disease;Pelizaeus-Merzbacher-like disease due to GJC2 mutation;Spastic paraplegia 44;SPASTIC PARAPLEGIA 44 AUTOSOMAL RECESSIVE	GJC2	57165	NM_020435
NADK_SIG	NADK	NADK_SIG	NADK	SIG	31	-0.576434	0.0505785	0.0584556	0.0472619	-0.0111938	0.564322	0.216814	7.47889	7.42523	7.50149	0.0762644	0.828354	3.65952	2.74098	4.93466	4.77276	5.09657	0.323807	0.000252684	ENSG00000008130	NADK	protein_coding	1	-1	1751232	1780457	p36.33	NAD kinase [Source:HGNC Symbol;Acc:HGNC:29831]		NADK	65220	NM_001198993;NM_001198994;NM_001198995;NM_001353641;NM_001353642;NM_023018
CNTLN_SIG	CNTLN	CNTLN_SIG	CNTLN	SIG	8	-1.11299	0.0714764	0.0911978	0.0631726	-0.0280252	0.265714	-0.743193	4.02235	4.20931	3.94364	-0.265675	0.457365	4.618	2.7399	2.14267	1.67495	2.6104	0.935446	3.87464e-06	ENSG00000044459	CNTLN	protein_coding	9	1	17134982	17503923	p22.2	centlein [Source:HGNC Symbol;Acc:HGNC:23432]		CNTLN	54875	NM_001114395;NM_001286984;NM_001286985;NM_001365029;NM_017738
ACOX3_SIG	ACOX3	ACOX3_SIG	ACOX3	SIG	11	0.97399	0.120384	0.109043	0.125159	0.0161162	0.330062	-0.0890761	3.98299	3.99454	3.97813	-0.0164071	0.929021	3.95907	2.7365	2.65122	2.324	2.97844	0.65444	7.52424e-05	ENSG00000087008	ACOX3	protein_coding	4	-1	8366282	8440723	p16.1	acyl-CoA oxidase 3, pristanoyl [Source:HGNC Symbol;Acc:HGNC:121]		ACOX3	8310	NM_001101667;NM_003501
SLC2A8_SIG	SLC2A8	SLC2A8_SIG	SLC2A8	SIG	43	1.00542	-0.164861	-0.184162	-0.156733	0.0274289	0.314695	-0.355738	1.51331	1.69451	1.43701	-0.257505	0.722037	4.21672	2.73012	0.896811	0.4814	1.31222	0.830821	2.47884e-05	ENSG00000136856	SLC2A8	protein_coding	9	1	127397138	127408424	q33.3	solute carrier family 2 member 8 [Source:HGNC Symbol;Acc:HGNC:13812]		SLC2A8	29988	NM_001271711;NM_001271712;NM_014580
SLC36A1_SIG	SLC36A1	SLC36A1_SIG	SLC36A1	SIG	16	1.46645	-0.0343332	-0.125338	0.0039847	0.129323	0.142525	1.65008	5.25326	4.47314	5.58173	1.10859	0.0989276	2.20957	2.72918	0.174939	0.0614057	0.288473	0.227067	0.027135	ENSG00000123643	SLC36A1	protein_coding	5	1	151437046	151492379	q33.1	solute carrier family 36 member 1 [Source:HGNC Symbol;Acc:HGNC:18761]		SLC36A1	206358	NM_001308150;NM_001308151;NM_001349740;NM_078483
TRIM46_SIG	TRIM46	TRIM46_SIG	TRIM46	SIG	9	-1.11929	-0.0350924	-0.02075	-0.0411313	-0.0203813	0.263015	0.404813	3.13758	2.99522	3.19753	0.202312	0.685615	3.44774	2.72417	0.609759	0.352585	0.866934	0.514349	0.000565295	ENSG00000163462	TRIM46	protein_coding	1	1	155173787	155184971	q22	tripartite motif containing 46 [Source:HGNC Symbol;Acc:HGNC:19019]		TRIM46	80128	NM_001256599;NM_001256600;NM_001256601;NM_001282378;NM_001282379;NM_025058
ILVBL_SIG	ILVBL	ILVBL_SIG	ILVBL	SIG	20	-0.375056	0.0131695	0.0192311	0.0106173	-0.00861378	0.707619	-1.02068	5.32858	5.51557	5.24984	-0.265726	0.307405	4.86739	2.72003	3.63174	3.23516	4.02832	0.793161	1.13083e-06	ENSG00000105135	ILVBL	protein_coding	19	-1	15114984	15125786	p13.12	ilvB acetolactate synthase like [Source:HGNC Symbol;Acc:HGNC:6041]		ILVBL	10994	NM_006844
MTDH_SIG	MTDH	MTDH_SIG	MTDH	SIG	15	0.486252	0.283442	0.277144	0.286093	0.00894948	0.626789	-0.227265	7.45409	7.47981	7.44327	-0.0365401	0.820218	4.06256	2.71196	5.14695	4.97193	5.32197	0.350045	4.85381e-05	ENSG00000147649	MTDH	protein_coding	8	1	97644184	97730260	q22.1	metadherin [Source:HGNC Symbol;Acc:HGNC:29608]		MTDH	92140	NM_178812
TNFRSF10D_SIG	TNFRSF10D	TNFRSF10D_SIG	TNFRSF10D	SIG	27	0.326805	-0.00462805	-0.0113019	-0.00181799	0.00948394	0.743815	0.331676	3.99946	3.8967	4.04273	0.146025	0.740134	3.50279	2.71138	0.300766	0.115463	0.486069	0.370607	0.000460412	ENSG00000173530	TNFRSF10D	protein_coding	8	-1	23135588	23164027	p21.3	TNF receptor superfamily member 10d [Source:HGNC Symbol;Acc:HGNC:11907]		TNFRSF10D	8793	NM_003840
ATG3_SIG	ATG3	ATG3_SIG	ATG3	SIG	9	1.58522	0.0667625	0.0429533	0.0767874	0.033834	0.112917	2.49865	5.9447	5.71511	6.04138	0.326271	0.0124668	1.32463	2.70346	4.45765	4.41463	4.50066	0.0860313	0.185295	ENSG00000144848	ATG3	protein_coding	3	-1	112532509	112562046	q13.2	autophagy related 3 [Source:HGNC Symbol;Acc:HGNC:20962]		ATG3	64422	NM_001278712;NM_022488
SLC1A5_SIG	SLC1A5	SLC1A5_SIG	SLC1A5	SIG	19	1.21397	0.079992	0.0532525	0.0912507	0.0379983	0.224758	0.0207096	6.87771	6.87433	6.87914	0.00481193	0.983477	3.79462	2.69784	5.80443	5.34456	6.2643	0.919741	0.000147871	ENSG00000105281	SLC1A5	protein_coding	19	-1	46774883	46788594	q13.32	solute carrier family 1 member 5 [Source:HGNC Symbol;Acc:HGNC:10943]		SLC1A5	6510	NM_001145144;NM_001145145;NM_005628
KLHL7_SIG	KLHL7	KLHL7_SIG	KLHL7	SIG	13	-0.732863	-0.0995115	-0.0921354	-0.102617	-0.0104818	0.463642	-1.3343	4.63091	4.76419	4.57479	-0.189402	0.182104	5.14742	2.69628	1.76376	1.28263	2.24489	0.96226	2.64087e-07	ENSG00000122550	KLHL7	protein_coding	7	1	23105758	23177914	p15.3	kelch like family member 7 [Source:HGNC Symbol;Acc:HGNC:15646]	Bohring-Opitz syndrome;Cold-induced sweating syndrome;Cold-induced sweating syndrome type 1 (CISS1-like Phenotype Associated with Early-Onset Retinitis Pigmentosa;Crisponi/CISS1-like phenotype associated with early-onset retinitis pigmentosa;CRISPONI/COLD-INDUCED SWEATING SYNDROME 3;Retinitis pigmentosa;RETINITIS PIGMENTOSA 42	KLHL7	55975	NM_001031710;NM_001172428;NM_018846
ACY3_SIG	ACY3	ACY3_SIG	ACY3	SIG	20	1.14748	-0.0705115	-0.0906727	-0.0620225	0.0286502	0.251185	-1.01817	1.76243	2.34514	1.51708	-0.828063	0.308596	4.82993	2.69532	0.86061	0.496167	1.22505	0.728885	1.36578e-06	ENSG00000132744	ACY3	protein_coding	11	-1	67642555	67650730	q13.2	aminoacylase 3 [Source:HGNC Symbol;Acc:HGNC:24104]		ACY3	91703	NM_080658
DCPS_SIG	DCPS	DCPS_SIG	DCPS	SIG	13	0.62296	-0.075521	-0.0875943	-0.0704375	0.0171568	0.533311	0.307433	3.79448	3.76061	3.80874	0.0481255	0.758514	3.49057	2.68559	5.22984	5.09671	5.36297	0.266266	0.000481998	ENSG00000110063	DCPS	protein_coding	11	1	126304060	126350005	q24.2	decapping enzyme, scavenger [Source:HGNC Symbol;Acc:HGNC:29812]	AL-RAQAD SYNDROME;Autosomal recessive non-syndromic intellectual disability	DCPS	28960	NM_001350236;NM_014026
PHKA2_SIG	PHKA2	PHKA2_SIG	PHKA2	SIG	24	-0.0663574	0.138522	0.139924	0.137931	-0.00199293	0.947093	0.194209	6.59985	6.57561	6.61006	0.0344535	0.846012	3.60289	2.68495	2.40453	2.19533	2.61373	0.418402	0.000314699	ENSG00000044446	PHKA2	protein_coding	X	-1	18892300	18984598	p22.13	phosphorylase kinase regulatory subunit alpha 2 [Source:HGNC Symbol;Acc:HGNC:8926]	Glycogen storage disease due to liver phosphorylase kinase deficiency;GLYCOGEN STORAGE DISEASE IXa1	PHKA2	5256	NM_000292
GDPD1_SIG	GDPD1	GDPD1_SIG	GDPD1	SIG	9	-0.111679	-0.120347	-0.118353	-0.121187	-0.00283436	0.911078	-1.03491	2.15414	2.35006	2.07164	-0.278413	0.300712	4.83034	2.68377	1.35025	0.923116	1.77739	0.854276	1.36301e-06	ENSG00000153982	GDPD1	protein_coding	17	1	59220467	59275970	q22	glycerophosphodiester phosphodiesterase domain containing 1 [Source:HGNC Symbol;Acc:HGNC:20883]		GDPD1	284161	NM_001165993;NM_001165994;NM_182569
YTHDC2_SIG	YTHDC2	YTHDC2_SIG	YTHDC2	SIG	13	-0.135169	0.111415	0.113576	0.110506	-0.00307036	0.892478	0.14432	6.19394	6.1718	6.20327	0.0314695	0.885248	3.63405	2.67171	3.15697	2.92427	3.38967	0.465398	0.000279003	ENSG00000047188	YTHDC2	protein_coding	5	1	113513694	113595285	q22.2	YTH domain containing 2 [Source:HGNC Symbol;Acc:HGNC:24721]		YTHDC2	64848	NM_001345975;NM_001345976;NM_022828
F8_SIG	F8	F8_SIG	F8	SIG	11	2.62548	0.0405557	0.00622302	0.0550115	0.0487885	0.00865265	1.70276	1.69817	1.33904	1.84938	0.510345	0.0886126	2.07294	2.66983	0.793595	0.691352	0.895838	0.204486	0.0381777	ENSG00000185010	F8	protein_coding	X	-1	154835788	155026940	q28	coagulation factor VIII [Source:HGNC Symbol;Acc:HGNC:3546]	HEMOPHILIA A;Mild hemophilia A;Moderately severe hemophilia A;Severe hemophilia A;Symptomatic form of hemophilia A in female carriers	F8	2157	NM_000132;NM_019863
CTSD_SIG	CTSD	CTSD_SIG	CTSD	SIG	41	1.53277	0.0381008	-0.0179041	0.0616819	0.079586	0.125333	2.04407	7.79672	7.22265	8.03844	0.81579	0.0409465	1.7273	2.66676	4.91204	4.86473	4.95934	0.0946089	0.0841146	ENSG00000117984	CTSD	protein_coding	11	-1	1752755	1764573	p15.5	cathepsin D [Source:HGNC Symbol;Acc:HGNC:2529]	CEROID LIPOFUSCINOSIS NEURONAL 10;CLN10 disease;NEURONAL CEROID LIPOFUSCINOSIS TYPE 10	CTSD	1509	NM_001909
SLC25A39_SIG	SLC25A39	SLC25A39_SIG	SLC25A39	SIG	32	1.64489	0.244699	0.150831	0.284223	0.133392	0.0999929	0.99724	8.25511	7.96816	8.37593	0.407766	0.318648	2.77141	2.66484	4.58709	4.4973	4.67687	0.179575	0.00558139	ENSG00000013306	SLC25A39	protein_coding	17	-1	44319625	44324870	q21.31	solute carrier family 25 member 39 [Source:HGNC Symbol;Acc:HGNC:24279]		SLC25A39	51629	NM_001143780;NM_001321240;NM_001321241;NM_016016
PNPLA6_SIG	PNPLA6	PNPLA6_SIG	PNPLA6	SIG	43	1.85567	0.154596	0.127204	0.16613	0.0389263	0.0635004	1.43998	6.72296	6.39199	6.86232	0.470339	0.149873	2.32823	2.66452	2.77841	2.61937	2.93745	0.318079	0.0199	ENSG00000032444	PNPLA6	protein_coding	19	1	7534004	7561764	p13.2	patatin like phospholipase domain containing 6 [Source:HGNC Symbol;Acc:HGNC:16268]	Ataxia-hypogonadism-choroidal dystrophy syndrome;Autosomal recessive spastic paraplegia type 39;Boucher Neuhauser syndrome;Cerebellar ataxia-hypogonadism syndrome;Laurence-Moon syndrome;OLIVER-MCFARLANE SYNDROME;SPASTIC PARAPLEGIA 39 AUTOSOMAL RECESSIVE;Trichomegaly-retina pigmentary degeneration-dwarfism syndrome	PNPLA6	10908	NM_001166111;NM_001166112;NM_001166113;NM_001166114;NM_006702
RCOR2_TF	RCOR2	RCOR2_TF	RCOR2	TF	158	-3.06565	-0.117932	-0.0796741	-0.134041	-0.0543672	0.00217195							3.76676	2.6635	2.93253	2.66531	3.19976	0.534443	0.000165379	ENSG00000167771	RCOR2	protein_coding	11	-1	63911230	63917164	q13.1	REST corepressor 2 [Source:HGNC Symbol;Acc:HGNC:27455]		RCOR2	283248	NM_173587
SMURF1_SIG	SMURF1	SMURF1_SIG	SMURF1	SIG	38	-0.793779	0.183244	0.191479	0.179777	-0.0117016	0.427324	-0.887955	5.9368	6.10771	5.86485	-0.24286	0.374565	4.64197	2.65449	2.15519	1.70575	2.60463	0.898874	3.45107e-06	ENSG00000198742	SMURF1	protein_coding	7	-1	99027438	99144100	q22.1	SMAD specific E3 ubiquitin protein ligase 1 [Source:HGNC Symbol;Acc:HGNC:16807]		SMURF1	57154	NM_001199847;NM_020429;NM_181349
PTPN14_SIG	PTPN14	PTPN14_SIG	PTPN14	SIG	41	-1.83056	-0.072831	-0.0464072	-0.0839568	-0.0375496	0.0671669	-2.14746	3.27286	5.15479	2.48047	-2.67432	0.0317568	5.9011	2.65422	-0.328116	-0.999065	0.342834	1.3419	3.61095e-09	ENSG00000152104	PTPN14	protein_coding	1	-1	214348700	214552449	q41	protein tyrosine phosphatase, non-receptor type 14 [Source:HGNC Symbol;Acc:HGNC:9647]	Choanal atresia and lymphedema;Lymphedema-posterior choanal atresia syndrome	PTPN14	5784	NM_005401
SLC35C1_SIG	SLC35C1	SLC35C1_SIG	SLC35C1	SIG	17	1.89941	-0.0279939	-0.0658551	-0.0120523	0.0538029	0.0575107	0.0342952	3.98814	3.983	3.9903	0.00729304	0.972642	3.71609	2.65193	1.94206	1.73995	2.14418	0.404229	0.000202326	ENSG00000181830	SLC35C1	protein_coding	11	1	45804072	45813015	p11.2	solute carrier family 35 member C1 [Source:HGNC Symbol;Acc:HGNC:20197]	Congenital disorder of glycosylation type 2C;CONGENITAL DISORDER OF GLYCOSYLATION TYPE IIc;Leukocyte adhesion deficiency type II	SLC35C1	55343	NM_001145265;NM_001145266;NM_018389
DHRS3_SIG	DHRS3	DHRS3_SIG	DHRS3	SIG	65	-0.275562	0.0702058	0.0737481	0.0687143	-0.00503388	0.782884	-1.5403	4.99584	5.48674	4.78915	-0.697595	0.123487	5.28872	2.65053	-0.100318	-0.691609	0.490973	1.18258	1.23178e-07	ENSG00000162496	DHRS3	protein_coding	1	-1	12567910	12618210	p36.21	dehydrogenase/reductase 3 [Source:HGNC Symbol;Acc:HGNC:17693]	DHRS3 related craniosynostosis	DHRS3	9249	NM_001319225;NM_001324370;NM_004753
RNF149_SIG	RNF149	RNF149_SIG	RNF149	SIG	28	3.01212	0.0773153	0.0201929	0.101367	0.0811739	0.00259432	1.89627	6.64636	6.22491	6.82381	0.598906	0.0579239	1.84778	2.64745	3.01096	2.92011	3.10181	0.181695	0.0646336	ENSG00000163162	RNF149	protein_coding	2	-1	101271219	101308701	q11.2	ring finger protein 149 [Source:HGNC Symbol;Acc:HGNC:23137]		RNF149	284996	NM_173647
NFIC_TF	NFIC	NFIC_TF	NFIC	TF	59	-1.14454	0.0762613	0.090171	0.0704046	-0.0197664	0.252398	0.443948	4.99567	4.92618	5.02493	0.0987493	0.65708	3.29577	2.64438	-0.218801	-0.376448	-0.0611541	0.315294	0.000981527	ENSG00000141905	NFIC	protein_coding	19	1	3314403	3469217	p13.3	nuclear factor I C [Source:HGNC Symbol;Acc:HGNC:7786]		NFIC	4782	NM_001245002;NM_001245004;NM_001245005;NM_005597;NM_205843
ERCC5_SIG	ERCC5	ERCC5_SIG	ERCC5	SIG	22	2.05448	0.0140182	-0.00608709	0.0224836	0.0285707	0.0399297	0.0272066	2.69557	2.69032	2.69778	0.00745408	0.978295	3.70915	2.642	2.80427	2.60639	3.00215	0.395752	0.000207954	ENSG00000134899	ERCC5	protein_coding	13	1	102807146	102876001	q33.1	ERCC excision repair 5, endonuclease [Source:HGNC Symbol;Acc:HGNC:3437]	CEREBROOCULOFACIOSKELETAL SYNDROME 3;COFS syndrome;Xeroderma pigmentosum;XERODERMA PIGMENTOSUM COMPLEMENTATION GROUP G;Xeroderma pigmentosum-Cockayne syndrome complex	ERCC5	2073;100533467	NM_000123;NM_001204425
IRS1_SIG	IRS1	IRS1_SIG	IRS1	SIG	26	-1.07974	-0.0398268	-0.0210657	-0.0477262	-0.0266604	0.280257	-1.4459	1.98861	2.7756	1.65724	-1.11836	0.148206	5.18153	2.64149	-0.604067	-0.990495	-0.217638	0.772858	2.20078e-07	ENSG00000169047	IRS1	protein_coding	2	-1	226731317	226799759	q36.3	insulin receptor substrate 1 [Source:HGNC Symbol;Acc:HGNC:6125]	DIABETES MELLITUS NONINSULIN-DEPENDENT	IRS1	3667	NM_005544
OAS2_SIG	OAS2	OAS2_SIG	OAS2	SIG	19	1.97503	0.216653	0.142043	0.248067	0.106024	0.0482651	0.618625	6.63124	6.44662	6.70898	0.262353	0.536163	3.11535	2.64032	0.0695154	-0.149428	0.288459	0.437886	0.00183725	ENSG00000111335	OAS2	protein_coding	12	1	112978395	113011723	q24.13	2'-5'-oligoadenylate synthetase 2 [Source:HGNC Symbol;Acc:HGNC:8087]		OAS2	4939	NM_001032731;NM_002535;NM_016817
CDC16_SIG	CDC16	CDC16_SIG	CDC16	SIG	8	1.32019	0.0989302	0.0879612	0.103549	0.0155875	0.18677	0.219891	6.52218	6.49919	6.53186	0.0326666	0.825956	3.51121	2.63829	5.15897	5.03005	5.28788	0.257832	0.00044607	ENSG00000130177	CDC16	protein_coding	13	1	114234887	114272723	q34	cell division cycle 16 [Source:HGNC Symbol;Acc:HGNC:1720]		CDC16	8881	NM_001078645;NM_001318517;NM_001318518;NM_001330101;NM_001330104;NM_001330105;NM_003903
SRD5A3_SIG	SRD5A3	SRD5A3_SIG	SRD5A3	SIG	22	0.0626741	-0.106184	-0.107613	-0.105582	0.00203137	0.950026	-0.582704	3.02371	3.13243	2.97793	-0.154498	0.560093	4.31283	2.6376	2.05257	1.79368	2.31145	0.51777	1.61178e-05	ENSG00000128039	SRD5A3	protein_coding	4	1	55346242	55373100	q12	steroid 5 alpha-reductase 3 [Source:HGNC Symbol;Acc:HGNC:25812]	CONGENITAL DISORDER OF GLYCOSYLATION TYPE Iq;Congenital Disorders of Glycosylation;KAHRIZI SYNDROME;SRD5A3-CDG	SRD5A3	79644	NM_024592
AARS1_SIG	AARS1	AARS1_SIG	AARS1	SIG	20	-1.74654	0.0801304	0.111146	0.0670712	-0.0440747	0.0807176							3.72294	2.63252	4.91142	4.73464	5.0882	0.353566	0.000196912
SLC16A3_SIG	SLC16A3	SLC16A3_SIG	SLC16A3	SIG	30	1.33641	0.0726623	0.0330154	0.0893557	0.0563403	0.181416	1.27323	5.51516	4.98051	5.74027	0.759756	0.202937	2.44596	2.62987	-0.113973	-0.875801	0.647855	1.52366	0.0144465	ENSG00000141526	SLC16A3	protein_coding	17	1	82228397	82261129	q25.3	solute carrier family 16 member 3 [Source:HGNC Symbol;Acc:HGNC:10924]		SLC16A3	9123	NM_001042422;NM_001042423;NM_001206950;NM_001206951;NM_001206952;NM_004207
ACBD4_SIG	ACBD4	ACBD4_SIG	ACBD4	SIG	27	2.3412	-0.01927	-0.0491284	-0.006698	0.0424304	0.0192219	2.30692	4.75013	4.30193	4.93884	0.636904	0.0210595	1.41079	2.62881	1.25113	1.17765	1.32461	0.146961	0.158308	ENSG00000181513	ACBD4	protein_coding	17	1	45132600	45144181	q21.31	acyl-CoA binding domain containing 4 [Source:HGNC Symbol;Acc:HGNC:23337]		ACBD4	79777	NM_001135705;NM_001135706;NM_001135707;NM_001321352;NM_001321353;NM_024722
TFDP1_TF	TFDP1	TFDP1_TF	TFDP1	TF	87	0.896564	0.0609534	0.0405416	0.0695479	0.0290063	0.369952	0.38906	7.14883	6.99549	7.21339	0.217899	0.697231	3.32599	2.62693	7.14395	7.01251	7.27539	0.262884	0.000881064	ENSG00000198176	TFDP1	protein_coding	13	1	113584721	113641473	q34	transcription factor Dp-1 [Source:HGNC Symbol;Acc:HGNC:11749]		TFDP1	7027	NM_007111
CREBZF_TF	CREBZF	CREBZF_TF	CREBZF	TF	32	-0.961864	0.130285	0.14384	0.124577	-0.0192633	0.336118	-0.552421	7.93852	8.02337	7.9028	-0.120571	0.58066	4.26458	2.62489	4.45151	4.09319	4.80982	0.71663	2.00277e-05	ENSG00000137504	CREBZF	protein_coding	11	-1	85659708	85682908	q14.1	CREB/ATF bZIP transcription factor [Source:HGNC Symbol;Acc:HGNC:24905]		CREBZF	58487	NM_001039618
PSMB9_SIG	PSMB9	PSMB9_SIG	PSMB9	SIG	18	0.298218	0.104331	0.0994075	0.106404	0.00699668	0.765537	0.340971	6.23447	6.17648	6.25889	0.0824093	0.733126	3.36445	2.62013	3.93323	3.76268	4.10378	0.341093	0.000766967	ENSG00000240065	PSMB9	protein_coding	6	1	32844136	32859851	p21.32	proteasome subunit beta 9 [Source:HGNC Symbol;Acc:HGNC:9546]	PROTEASOME-ASSOCIATED AUTOINFLAMMATORY SYNDROME 3	PSMB9	5698	NM_002800
LYAR_SIG	LYAR	LYAR_SIG	LYAR	SIG	11	-1.48752	-0.27357	-0.240455	-0.287513	-0.0470583	0.136878	-0.498563	4.32978	4.38574	4.30622	-0.0795241	0.618087	4.20138	2.61829	6.83658	6.57803	7.09513	0.517106	2.65289e-05	ENSG00000145220	LYAR	protein_coding	4	-1	4267701	4290154	p16.3	Ly1 antibody reactive [Source:HGNC Symbol;Acc:HGNC:26021]		LYAR	55646	NM_001145725;NM_017816
SLC6A6_SIG	SLC6A6	SLC6A6_SIG	SLC6A6	SIG	20	1.25737	0.0135692	-0.016323	0.0261554	0.0424784	0.20862	0.701444	6.3912	6.16272	6.4874	0.32468	0.483026	2.99853	2.61628	4.07032	3.94447	4.19617	0.251705	0.00271285	ENSG00000131389	SLC6A6	protein_coding	3	1	14402576	14489349	p25.1	solute carrier family 6 member 6 [Source:HGNC Symbol;Acc:HGNC:11052]		SLC6A6	6533	NM_001134367;NM_001134368;NM_003043
STAP1_SIG	STAP1	STAP1_SIG	STAP1	SIG	85	-0.747038	-0.027926	-0.0195153	-0.0314673	-0.011952	0.455041	-1.24529	3.63158	4.10553	3.43202	-0.673507	0.213025	4.94523	2.61625	4.01628	3.69127	4.34129	0.650024	7.60548e-07	ENSG00000035720	STAP1	protein_coding	4	1	67558727	67607337	q13.2	signal transducing adaptor family member 1 [Source:HGNC Symbol;Acc:HGNC:24133]		STAP1	26228	NM_001317769;NM_012108
ACSS2_SIG	ACSS2	ACSS2_SIG	ACSS2	SIG	29	0.15378	-0.0587342	-0.0612087	-0.0576923	0.00351645	0.877783	0.762591	5.16716	5.04018	5.22062	0.180439	0.445707	2.93635	2.61555	-0.0503964	-0.238729	0.137936	0.376665	0.00332095	ENSG00000131069	ACSS2	protein_coding	20	1	34872146	34927962	q11.22	acyl-CoA synthetase short chain family member 2 [Source:HGNC Symbol;Acc:HGNC:15814]		ACSS2	55902	NM_001076552;NM_001242393;NM_018677
VKORC1_SIG	VKORC1	VKORC1_SIG	VKORC1	SIG	9	-0.281935	-0.251072	-0.24486	-0.253688	-0.00882724	0.777994	-0.610359	4.78289	4.8527	4.7535	-0.0992047	0.541624	4.30559	2.61292	-0.238129	-0.543299	0.0670406	0.61034	1.66542e-05	ENSG00000167397	VKORC1	protein_coding	16	-1	31090842	31095980	p11.2	vitamin K epoxide reductase complex subunit 1 [Source:HGNC Symbol;Acc:HGNC:23663]	COUMARIN RESISTANCE;Hereditary combined deficiency of vitamin K-dependent clotting factors;Resistance to vitamin K antagonists;Vitamin K antagonists toxicity or dose selection;VITAMIN K-DEPENDENT CLOTTING FACTORS COMBINED DEFICIENCY OF 2	VKORC1	79001	NM_001311311;NM_024006;NM_206824
IL15RA_SIG	IL15RA	IL15RA_SIG	IL15RA	SIG	34	1.56646	0.0797965	0.0413734	0.0959747	0.0546013	0.11724	0.313018	3.51438	3.45046	3.54129	0.0908327	0.754267	3.3728	2.60627	1.66579	1.40336	1.92822	0.524861	0.000744077	ENSG00000134470	IL15RA	protein_coding	10	-1	5943639	5978187	p15.1	interleukin 15 receptor subunit alpha [Source:HGNC Symbol;Acc:HGNC:5978]		IL15RA	3601	NM_001243539;NM_001256765;NM_001351095;NM_001351096;NM_001351097;NM_002189;NM_172200
B4GALT1_SIG	B4GALT1	B4GALT1_SIG	B4GALT1	SIG	4	1.08467	0.32497	0.299057	0.335881	0.0368239	0.278069	0.742155	6.80009	6.68535	6.84841	0.163052	0.457993	2.94337	2.60606	4.10232	3.81106	4.39359	0.582528	0.00324663	ENSG00000086062	B4GALT1	protein_coding	9	-1	33104082	33167356	p21.1	beta-1,4-galactosyltransferase 1 [Source:HGNC Symbol;Acc:HGNC:924]	B4GALT1-CDG;CONGENITAL DISORDER OF GLYCOSYLATION TYPE IId	B4GALT1	2683	NM_001497
SLC39A10_SIG	SLC39A10	SLC39A10_SIG	SLC39A10	SIG	33	-0.248142	0.0928425	0.0956645	0.0916543	-0.00401025	0.804025	-1.33355	5.17172	5.46485	5.0483	-0.416552	0.18235	5.01515	2.60328	4.01734	3.68773	4.34695	0.659215	5.29922e-07	ENSG00000196950	SLC39A10	protein_coding	2	1	195575977	195737702	q32.3	solute carrier family 39 member 10 [Source:HGNC Symbol;Acc:HGNC:20861]		SLC39A10	57181	NM_001127257;NM_020342
PSPH_SIG	PSPH	PSPH_SIG	PSPH	SIG	8	0.0376554	0.0159808	0.0151187	0.0163438	0.00122515	0.969962	-1.04866	3.5466	3.76974	3.45265	-0.317095	0.294335	4.72799	2.60168	5.45565	5.04269	5.8686	0.825909	2.26756e-06	ENSG00000146733	PSPH	protein_coding	7	-1	56011051	56051604	p11.2	phosphoserine phosphatase [Source:HGNC Symbol;Acc:HGNC:9577]	3-Phosphoserine phosphatase deficiency;NEU-LAXOVA;PHOSPHOSERINE PHOSPHATASE DEFICIENCY	PSPH	5723	NM_004577
NADSYN1_SIG	NADSYN1	NADSYN1_SIG	NADSYN1	SIG	18	0.818274	0.151558	0.143024	0.155152	0.0121274	0.413201	1.72391	6.92919	6.69321	7.02855	0.335341	0.0847238	1.95229	2.59947	1.87365	1.76773	1.97958	0.211854	0.0509037	ENSG00000172890	NADSYN1	protein_coding	11	1	71453109	71524107	q13.4	NAD synthetase 1 [Source:HGNC Symbol;Acc:HGNC:29832]		NADSYN1	55191	NM_018161
IDH3A_SIG	IDH3A	IDH3A_SIG	IDH3A	SIG	10	1.22971	0.123004	0.102634	0.131581	0.0289475	0.218806	-0.178226	5.06308	5.08451	5.05407	-0.030439	0.858546	3.85185	2.59764	6.35374	6.18102	6.52647	0.345455	0.00011723	ENSG00000166411	IDH3A	protein_coding	15	1	78131498	78171945	q25.1	isocitrate dehydrogenase 3 (NAD(+)) alpha [Source:HGNC Symbol;Acc:HGNC:5384]		IDH3A	3419	NM_005530
TCTN1_SIG	TCTN1	TCTN1_SIG	TCTN1	SIG	21	-0.57856	-0.127062	-0.117306	-0.13117	-0.0138638	0.562886	0.919938	2.52294	2.30044	2.61662	0.316181	0.357605	2.75209	2.59652	0.456396	0.225242	0.687549	0.462307	0.00592158	ENSG00000204852	TCTN1	protein_coding	12	1	110614027	110649430	q24.11	tectonic family member 1 [Source:HGNC Symbol;Acc:HGNC:26113]	Joubert Syndrome;JOUBERT SYNDROME 13;Joubert Syndrome and Related Disorders	TCTN1	79600	NM_001082537;NM_001082538;NM_001173975;NM_001173976;NM_001319680;NM_001319681;NM_001319682;NM_024549
ZC4H2_TF	ZC4H2	ZC4H2_TF	ZC4H2	TF	63	-0.725129	-0.00943703	0.00390584	-0.0150551	-0.0189609	0.468373	-1.15683	4.07801	4.42193	3.93321	-0.488715	0.247344	4.82778	2.59575	1.58762	1.0507	2.12453	1.07384	1.38066e-06	ENSG00000126970	ZC4H2	protein_coding	X	-1	64915802	65034713	q11.2	zinc finger C4H2-type containing [Source:HGNC Symbol;Acc:HGNC:24931]	Arthrogryposis Multiplex Congenita and Intellectual Disability;Intellectual disability-developmental delay-contractures syndrome;Wieacker-Wolff syndrome	ZC4H2	55906	NM_001178032;NM_001178033;NM_001243804;NM_018684
CSF1_SIG	CSF1	CSF1_SIG	CSF1	SIG	16	1.57038	-0.224241	-0.302069	-0.191471	0.110597	0.116327	2.17445	2.77685	1.92893	3.13387	1.20495	0.0296717	1.49494	2.59465	2.98393	2.90561	3.06226	0.156645	0.13493	ENSG00000184371	CSF1	protein_coding	1	1	109910242	109930992	p13.3	colony stimulating factor 1 [Source:HGNC Symbol;Acc:HGNC:2432]		CSF1	1435	NM_000757;NM_172210;NM_172211;NM_172212
BST2_SIG	BST2	BST2_SIG	BST2	SIG	21	1.33777	-0.00225099	-0.0289329	0.0089835	0.0379164	0.180971	1.2464	5.95714	5.70553	6.06308	0.357551	0.212619	2.42072	2.59304	4.40048	4.21852	4.58243	0.363911	0.0154897	ENSG00000130303	BST2	protein_coding	19	-1	17402939	17405630	p13.11	bone marrow stromal cell antigen 2 [Source:HGNC Symbol;Acc:HGNC:1119]		BST2	684	NM_004335
IFIH1_SIG	IFIH1	IFIH1_SIG	IFIH1	SIG	19	1.88215	0.084104	0.0242594	0.109302	0.0850423	0.0598157	1.18062	4.92829	4.66561	5.03889	0.373281	0.237752	2.48402	2.59129	-0.490109	-0.593588	-0.38663	0.206958	0.012991	ENSG00000115267	IFIH1	protein_coding	2	-1	162267074	162318703	q24.2	interferon induced with helicase C domain 1 [Source:HGNC Symbol;Acc:HGNC:18873]	Aicardi-Goutieres syndrome;Aicardi-Goutieres syndrome 7;Singleton-Merten dysplasia;Singleton-Merten syndrome;SINGLETON-MERTEN SYNDROME 1	IFIH1	64135	NM_022168
FAHD2A_SIG	FAHD2A	FAHD2A_SIG	FAHD2A	SIG	23	-0.200924	-0.00426461	-0.00233608	-0.00507662	-0.00274054	0.840758	-1.40409	4.48363	4.69534	4.39449	-0.300849	0.160291	5.06828	2.59097	1.9745	1.48258	2.46643	0.983857	4.01426e-07	ENSG00000115042	FAHD2A	protein_coding	2	1	95402708	95416616	q11.1	fumarylacetoacetate hydrolase domain containing 2A [Source:HGNC Symbol;Acc:HGNC:24252]		FAHD2A	51011	NM_016044
NUDT4_SIG	NUDT4	NUDT4_SIG	NUDT4	SIG	19	2.36095	0.0367463	-0.006062	0.0547708	0.0608328	0.0182284	1.09957	5.92277	5.73013	6.00388	0.273752	0.271518	2.56019	2.58784	5.52034	5.43385	5.60684	0.172993	0.0104615	ENSG00000173598	NUDT4	protein_coding	12	1	93377883	93408146	q22	nudix hydrolase 4 [Source:HGNC Symbol;Acc:HGNC:8051]		NUDT4	11163	NM_001301022;NM_001301023;NM_001301024;NM_019094;NM_199040
CRHBP_SIG	CRHBP	CRHBP_SIG	CRHBP	SIG	58	1.05029	-0.037012	-0.0685337	-0.0237397	0.044794	0.293586	-0.256614	1.72959	1.85913	1.67504	-0.184091	0.797477	3.91398	2.58615	6.56758	6.23477	6.90038	0.665614	9.07854e-05	ENSG00000145708	CRHBP	protein_coding	5	1	76953045	76981158	q13.3	corticotropin releasing hormone binding protein [Source:HGNC Symbol;Acc:HGNC:2356]		CRHBP	1393	NM_001882
MGAT4B_SIG	MGAT4B	MGAT4B_SIG	MGAT4B	SIG	8	0.41374	0.21833	0.213398	0.220406	0.00700859	0.679065	1.78428	6.41607	6.17483	6.51764	0.342805	0.074378	1.87199	2.58538	4.01495	3.93794	4.09195	0.154015	0.0612076	ENSG00000161013	MGAT4B	protein_coding	5	-1	179797597	179806952	q35.3	alpha-1,3-mannosyl-glycoprotein 4-beta-N-acetylglucosaminyltransferase B [Source:HGNC Symbol;Acc:HGNC:7048]		MGAT4B	11282	NM_014275;NM_054013
RPIA_SIG	RPIA	RPIA_SIG	RPIA	SIG	17	1.36821	0.104694	0.0669688	0.120578	0.0536094	0.171247	1.07356	5.84708	5.69624	5.91059	0.214342	0.28302	2.58036	2.58371	4.19843	4.10145	4.2954	0.193949	0.00986982	ENSG00000153574	RPIA	protein_coding	2	1	88691673	88750929	p11.2	ribose 5-phosphate isomerase A [Source:HGNC Symbol;Acc:HGNC:10297]	RIBOSE 5-PHOSPHATE ISOMERASE DEFICIENCY;Ribose-5-P isomerase deficiency	RPIA	22934	NM_144563
ACACB_SIG	ACACB	ACACB_SIG	ACACB	SIG	15	-0.887688	-0.051585	-0.0435983	-0.0549478	-0.0113494	0.374709	-0.089152	4.11181	4.13783	4.10085	-0.0369791	0.928961	3.73976	2.58137	-0.740586	-0.925374	-0.555798	0.369575	0.000184199	ENSG00000076555	ACACB	protein_coding	12	1	109116595	109268226	q24.11	acetyl-CoA carboxylase beta [Source:HGNC Symbol;Acc:HGNC:85]		ACACB	32	NM_001093
SUCLG2_SIG	SUCLG2	SUCLG2_SIG	SUCLG2	SIG	36	0.137675	-0.0999046	-0.102756	-0.098704	0.00405217	0.890497	0.734428	3.90024	3.61789	4.01913	0.401239	0.462688	2.91458	2.58024	5.29608	5.20549	5.38666	0.181174	0.0035617	ENSG00000172340	SUCLG2	protein_coding	3	-1	67360460	67654614	p14.1	succinate-CoA ligase GDP-forming beta subunit [Source:HGNC Symbol;Acc:HGNC:11450]		SUCLG2	8801	NM_001177599;NM_003848
USP43_SIG	USP43	USP43_SIG	USP43	SIG	56	-2.87569	-0.0750817	-0.0249191	-0.0962028	-0.0712838	0.0040314	-1.99468	3.08108	4.02618	2.68314	-1.34305	0.0460783	5.64309	2.57982	0.0479772	-0.985317	1.08127	2.06659	1.67022e-08	ENSG00000154914	USP43	protein_coding	17	1	9644698	9729687	p13.1	ubiquitin specific peptidase 43 [Source:HGNC Symbol;Acc:HGNC:20072]		USP43	124739	NM_001267576;NM_153210
SATB2_TF	SATB2	SATB2_TF	SATB2	TF	129	-1.37861	-0.115812	-0.101656	-0.121773	-0.0201174	0.168014							3.64563	2.57785	-0.190474	-0.368622	-0.0123267	0.356296	0.000266741	ENSG00000119042	SATB2	protein_coding	2	-1	199269500	199471266	q33.1	SATB homeobox 2 [Source:HGNC Symbol;Acc:HGNC:21637]	2q32q33 microdeletion syndrome;2q33.1 microdeletion syndrome;CLEFT PALATE ISOLATED;GLASS SYNDROME;Nonspecific severe ID;Syndromal Pierre Robin sequence	SATB2	23314	NM_001172509;NM_001172517;NM_015265
RBM38_SIG	RBM38	RBM38_SIG	RBM38	SIG	26	0.703431	0.280743	0.269627	0.285424	0.0157967	0.481787	1.48246	7.87474	7.46023	8.04927	0.589036	0.138218	2.16222	2.57718	4.71082	4.63566	4.78598	0.150318	0.030601	ENSG00000132819	RBM38	protein_coding	20	1	57391396	57409333	q13.31	RNA binding motif protein 38 [Source:HGNC Symbol;Acc:HGNC:15818]		RBM38	55544	NM_001291780;NM_017495;NM_183425
TFDP2_TF	TFDP2	TFDP2_TF	TFDP2	TF	117	-1.17542	-0.0453277	-0.0353996	-0.049508	-0.0141084	0.239825	-0.0773629	6.59589	6.6101	6.5899	-0.020191	0.938335	3.72197	2.57713	2.50235	2.25533	2.74937	0.494036	0.000197671	ENSG00000114126	TFDP2	protein_coding	3	-1	141944428	142149544	q23	transcription factor Dp-2 [Source:HGNC Symbol;Acc:HGNC:11751]		TFDP2	7029	NM_001178138;NM_001178139;NM_001178140;NM_001178141;NM_001178142;NM_006286
BHLHE41_TF	BHLHE41	BHLHE41_TF	BHLHE41	TF	53	2.79903	-0.234064	-0.316972	-0.199155	0.117817	0.00512563							3.64355	2.57638	0.915917	0.633922	1.19791	0.563989	0.000268902	ENSG00000123095	BHLHE41	protein_coding	12	-1	26120030	26125037	p12.1	basic helix-loop-helix family member e41 [Source:HGNC Symbol;Acc:HGNC:16617]	SHORT SLEEPER	BHLHE41	79365	NM_030762
ITPKA_SIG	ITPKA	ITPKA_SIG	ITPKA	SIG	24	0.0122093	-0.0470952	-0.0473218	-0.0469997	0.000322009	0.990259	-1.21144	1.24691	1.69944	1.05637	-0.643075	0.225726	4.85242	2.57456	0.795627	0.370097	1.22116	0.85106	1.21963e-06	ENSG00000137825	ITPKA	protein_coding	15	1	41493393	41503551	q15.1	inositol-trisphosphate 3-kinase A [Source:HGNC Symbol;Acc:HGNC:6178]		ITPKA	3706	NM_002220
MINPP1_SIG	MINPP1	MINPP1_SIG	MINPP1	SIG	9	1.2267	-0.0640025	-0.173334	-0.0179681	0.155366	0.219937	1.76492	4.94677	4.34447	5.20037	0.855902	0.0775776	1.87237	2.57195	4.63965	4.58759	4.69172	0.10413	0.061156	ENSG00000107789	MINPP1	protein_coding	10	1	87504875	87553461	q23.2	multiple inositol-polyphosphate phosphatase 1 [Source:HGNC Symbol;Acc:HGNC:7102]	Familial papillary or follicular thyroid carcinoma;THYROID CANCER NONMEDULLARY 2	MINPP1	9562	NM_001178117;NM_001178118;NM_004897
THG1L_SIG	THG1L	THG1L_SIG	THG1L	SIG	17	0.199258	-0.10004	-0.10447	-0.0981748	0.00629527	0.842061	0.34857	3.1615	3.10389	3.18576	0.0818679	0.727412	3.28374	2.56843	3.76594	3.6404	3.89147	0.251067	0.00102438	ENSG00000113272	THG1L	protein_coding	5	1	157731420	157741449	q33.3	tRNA-histidine guanylyltransferase 1 like [Source:HGNC Symbol;Acc:HGNC:26053]		THG1L	54974	NM_001317824;NM_001317825;NM_001317826;NM_017872
CBX4_SIG	CBX4	CBX4_SIG	CBX4	SIG	17	-2.48933	0.0462792	0.0842851	0.0302766	-0.0540085	0.0127982	-0.816257	5.3175	5.42161	5.27367	-0.147933	0.414353	4.44251	2.56414	3.73319	3.41399	4.05239	0.638403	8.89173e-06	ENSG00000141582	CBX4	protein_coding	17	-1	79833156	79839440	q25.3	chromobox 4 [Source:HGNC Symbol;Acc:HGNC:1554]		CBX4	8535	NM_003655
HNRNPH2_SIG	HNRNPH2	HNRNPH2_SIG	HNRNPH2	SIG	41	1.01574	0.103964	0.0928562	0.108641	0.0157849	0.309755	-0.235005	2.40105	2.43898	2.38508	-0.0539014	0.814205	3.86083	2.56384	5.54656	5.37122	5.7219	0.350685	0.000113004	ENSG00000126945	HNRNPH2	protein_coding	X	1	101408222	101414133	q22.1	heterogeneous nuclear ribonucleoprotein H2 [Source:HGNC Symbol;Acc:HGNC:5042]	MENTAL RETARDATION X-LINKED SYNDROMIC BAIN TYPE;Neurodevelopmental Disorder in Females	HNRNPH2	3188	NM_001032393;NM_019597
PTGER4_SIG	PTGER4	PTGER4_SIG	PTGER4	SIG	29	1.53074	-0.0379603	-0.0756831	-0.022077	0.0536061	0.125834	-0.245913	4.30517	4.39865	4.26581	-0.132839	0.805749	3.86534	2.55932	2.95738	2.74183	3.17294	0.431112	0.000110936	ENSG00000171522	PTGER4	protein_coding	5	1	40679915	40693735	p13.1	prostaglandin E receptor 4 [Source:HGNC Symbol;Acc:HGNC:9596]		PTGER4	5734	NM_000958
H6PD_SIG	H6PD	H6PD_SIG	H6PD	SIG	23	0.376655	-0.0153654	-0.0215136	-0.0127766	0.00873695	0.70643	1.70993	6.5563	6.2017	6.70561	0.503912	0.0872797	1.90556	2.55654	2.83362	2.75123	2.91601	0.164786	0.0567067	ENSG00000049239	H6PD	protein_coding	1	1	9234775	9271337	p36.22	hexose-6-phosphate dehydrogenase/glucose 1-dehydrogenase [Source:HGNC Symbol;Acc:HGNC:4795]	CORTISONE REDUCTASE DEFICIENCY 1;Hyperandrogenism due to cortisone reductase deficiency	H6PD	9563	NM_001282587;NM_004285
BPGM_SIG	BPGM	BPGM_SIG	BPGM	SIG	20	1.19338	0.153356	0.00830254	0.214432	0.206129	0.232721	1.25906	6.10981	5.56048	6.34111	0.780636	0.208008	2.35529	2.55574	1.80521	1.70073	1.9097	0.208972	0.0185081	ENSG00000172331	BPGM	protein_coding	7	1	134646811	134679816	q33	bisphosphoglycerate mutase [Source:HGNC Symbol;Acc:HGNC:1093]	BISPHOSPHOGLYCERATE MUTASE DEFICIENCY;Hemolytic anemia due to diphosphoglycerate mutase deficiency	BPGM	669	NM_001293085;NM_001724;NM_199186
ALKBH5_SIG	ALKBH5	ALKBH5_SIG	ALKBH5	SIG	12	1.25084	0.154172	0.145546	0.157804	0.0122589	0.210994	-0.515439	6.24953	6.30041	6.2281	-0.0723072	0.606246	4.12516	2.55246	4.80463	4.57326	5.03599	0.462727	3.70473e-05	ENSG00000091542	ALKBH5	protein_coding	17	1	18183078	18209954	p11.2	alkB homolog 5, RNA demethylase [Source:HGNC Symbol;Acc:HGNC:25996]		ALKBH5	54890	NM_017758
SLC9A8_SIG	SLC9A8	SLC9A8_SIG	SLC9A8	SIG	17	2.3645	0.143013	0.0850757	0.167408	0.0823321	0.0180544	1.30439	6.04808	5.85821	6.12803	0.269812	0.192101	2.30353	2.55119	1.76943	1.63437	1.90449	0.27012	0.0212488	ENSG00000197818	SLC9A8	protein_coding	20	1	49812713	49892242	q13.13	solute carrier family 9 member A8 [Source:HGNC Symbol;Acc:HGNC:20728]		SLC9A8	23315	NM_001260491;NM_015266
PCYT2_SIG	PCYT2	PCYT2_SIG	PCYT2	SIG	10	0.715193	-0.0666273	-0.0800042	-0.0609949	0.0190093	0.47449	0.39403	4.88408	4.80951	4.91547	0.105967	0.693559	3.21093	2.5491	3.81439	3.52572	4.10306	0.577343	0.00132304	ENSG00000185813	PCYT2	protein_coding	17	-1	81900965	81911464	q25.3	phosphate cytidylyltransferase 2, ethanolamine [Source:HGNC Symbol;Acc:HGNC:8756]		PCYT2	5833	NM_001184917;NM_001256433;NM_001256434;NM_001256435;NM_001282203;NM_001282204;NM_001330518;NM_002861
PAFAH2_SIG	PAFAH2	PAFAH2_SIG	PAFAH2	SIG	32	-0.160504	-0.0304522	-0.027993	-0.0314876	-0.00349466	0.872484	-0.68153	4.27212	4.39992	4.21831	-0.181607	0.495536	4.28553	2.54841	-0.00245939	-0.290356	0.285437	0.575792	1.82303e-05	ENSG00000158006	PAFAH2	protein_coding	1	-1	25959767	25998117	p36.11	platelet activating factor acetylhydrolase 2 [Source:HGNC Symbol;Acc:HGNC:8579]		PAFAH2	5051	NM_000437
PSAT1_SIG	PSAT1	PSAT1_SIG	PSAT1	SIG	19	0.657692	-0.114942	-0.134398	-0.10675	0.0276475	0.510736	-0.6586	3.23652	3.5639	3.09868	-0.465218	0.510153	4.25276	2.54145	5.89765	5.63042	6.16489	0.534479	2.11156e-05	ENSG00000135069	PSAT1	protein_coding	9	1	78297125	78330093	q21.2	phosphoserine aminotransferase 1 [Source:HGNC Symbol;Acc:HGNC:19129]	Neu-Laxova syndrome;Neu-laxova syndrome 2;PHOSPHOSERINE AMINOTRANSFERASE DEFICIENCY	PSAT1	29968	NM_021154;NM_058179
SLC7A1_SIG	SLC7A1	SLC7A1_SIG	SLC7A1	SIG	13	-0.0577521	0.0642436	0.0648095	0.0640054	-0.000804102	0.953946	0.103913	6.13727	6.11547	6.14645	0.0309832	0.917238	3.48889	2.54049	4.85053	4.64653	5.05453	0.407992	0.000485039	ENSG00000139514	SLC7A1	protein_coding	13	-1	29509414	29595688	q12.3	solute carrier family 7 member 1 [Source:HGNC Symbol;Acc:HGNC:11057]		SLC7A1	6541	NM_003045
JAK3_SIG	JAK3	JAK3_SIG	JAK3	SIG	15	2.41757	0.0452326	-0.00327244	0.0656557	0.0689282	0.0156246	0.681187	7.33574	7.19226	7.39615	0.203895	0.495753	2.91033	2.53959	2.53114	2.29768	2.76461	0.46692	0.00361044	ENSG00000105639	JAK3	protein_coding	19	-1	17824780	17848071	p13.11	Janus kinase 3 [Source:HGNC Symbol;Acc:HGNC:6193]	Severe Combined Immune Deficiency Autosomal Recessive T Cell-Negative B Cell -Positive NK Cell-Negative JAK3-Related;Severe combined immunodeficiency autosomal recessive T cell-negative B cell-positive NK cell-negative;T-B+ severe combined immunodeficiency due to JAK3 deficiency	JAK3	3718	NM_000215
CARNS1_SIG	CARNS1	CARNS1_SIG	CARNS1	SIG	47	2.92741	0.102824	0.0567148	0.122238	0.065523	0.00341793	1.39156	2.9312	2.39251	3.15802	0.765507	0.164056	2.19814	2.5383	1.93618	1.70704	2.16531	0.458278	0.027939	ENSG00000172508	CARNS1	protein_coding	11	1	67414968	67425607	q13.2	carnosine synthase 1 [Source:HGNC Symbol;Acc:HGNC:29268]		CARNS1	57571	NM_001166222;NM_020811
ISG20_SIG	ISG20	ISG20_SIG	ISG20	SIG	25	0.502021	0.0432503	0.0346323	0.046879	0.0122467	0.615653	0.720562	5.94281	5.72184	6.03584	0.314001	0.471179	2.86176	2.53308	1.87883	1.73335	2.02432	0.290963	0.00421299	ENSG00000172183	ISG20	protein_coding	15	1	88636153	88656483	q26.1	interferon stimulated exonuclease gene 20 [Source:HGNC Symbol;Acc:HGNC:6130]		ISG20	3669	NM_001303233;NM_001303234;NM_001303236;NM_001303237;NM_002201
CFD_SIG	CFD	CFD_SIG	CFD	SIG	7	1.10858	0.351218	0.182585	0.422221	0.239637	0.267612	1.01476	2.87639	2.24155	3.14369	0.902137	0.31022	2.56643	2.53228	6.15619	6.08432	6.22806	0.143743	0.0102753	ENSG00000197766	CFD	protein_coding	19	1	859643	863630	p13.3	complement factor D [Source:HGNC Symbol;Acc:HGNC:2771]	COMPLEMENT FACTOR D DEFICIENCY;Recurrent Neisseria infections due to factor D deficiency	CFD	1675	NM_001317335;NM_001928
PHF10_SIG	PHF10	PHF10_SIG	PHF10	SIG	7	-1.29039	0.289606	0.308687	0.281571	-0.0271157	0.196915	-0.872394	5.56453	5.70271	5.50634	-0.196371	0.382994	4.4415	2.52374	4.63091	4.27844	4.98339	0.704956	8.93359e-06	ENSG00000130024	PHF10	protein_coding	6	-1	169703902	169725566	q27	PHD finger protein 10 [Source:HGNC Symbol;Acc:HGNC:18250]		PHF10	55274	NM_018288;NM_133325
ATF5_TF	ATF5	ATF5_TF	ATF5	TF	53	-2.16339	-0.0899762	-0.068425	-0.0990504	-0.0306255	0.0305113	-1.71775	4.94785	5.50978	4.71125	-0.798528	0.0858429	5.285	2.52243	2.13664	1.43185	2.84142	1.40958	1.25702e-07	ENSG00000169136	ATF5	protein_coding	19	1	49928702	49933935	q13.33	activating transcription factor 5 [Source:HGNC Symbol;Acc:HGNC:790]		ATF5	22809	NM_001193646;NM_001290746;NM_012068
PLA2G4B_SIG	PLA2G4B	PLA2G4B_SIG	PLA2G4B	SIG	26	0.568322	-0.102979	-0.109159	-0.100378	0.00878148	0.569817	0.594345	1.7769	1.64533	1.8323	0.186975	0.552281	2.97224	2.52195	1.1649	0.999434	1.33038	0.330942	0.0029564	ENSG00000243708	PLA2G4B	protein_coding	15	1	41837775	41848147	q15.1	phospholipase A2 group IVB [Source:HGNC Symbol;Acc:HGNC:9036]		PLA2G4B	100137049	NM_001114633
COMTD1_SIG	COMTD1	COMTD1_SIG	COMTD1	SIG	14	0.452657	-0.110859	-0.119388	-0.107267	0.0121206	0.650796	1.41022	2.96165	2.62793	3.10216	0.474223	0.158474	2.15153	2.51854	2.98178	2.87537	3.0882	0.212832	0.0314342	ENSG00000165644	COMTD1	protein_coding	10	-1	75233969	75236030	q22.2	catechol-O-methyltransferase domain containing 1 [Source:HGNC Symbol;Acc:HGNC:26309]		COMTD1	118881	NM_144589
ETS2_TF	ETS2	ETS2_TF	ETS2	TF	120	-0.835435	0.136625	0.150505	0.130781	-0.0197249	0.403473	-0.00765816	7.40002	7.4025	7.39897	-0.00353279	0.99389	3.56864	2.51799	1.7061	1.48109	1.9311	0.45001	0.000358845	ENSG00000157557	ETS2	protein_coding	21	1	38805307	38824955	q22.2	ETS proto-oncogene 2, transcription factor [Source:HGNC Symbol;Acc:HGNC:3489]		ETS2	2114	NM_001256295;NM_005239
UBR2_SIG	UBR2	UBR2_SIG	UBR2	SIG	9	1.78771	0.224909	0.188373	0.240292	0.051919	0.073823	1.42187	7.12824	6.93982	7.20757	0.267742	0.155065	2.13638	2.51606	3.44319	3.32044	3.56593	0.245487	0.0326487	ENSG00000024048	UBR2	protein_coding	6	1	42564062	42693504	p21.1	ubiquitin protein ligase E3 component n-recognin 2 [Source:HGNC Symbol;Acc:HGNC:21289]		UBR2	23304	NM_001184801;NM_001363705;NM_015255
ZNF551_TF	ZNF551	ZNF551_TF	ZNF551	TF	8	-2.24323	0.00723312	0.0332901	-0.00373823	-0.0370283	0.0248822	-1.19745	4.42133	4.67706	4.31365	-0.363417	0.231132	4.7529	2.51409	0.603153	0.255174	0.951131	0.695957	2.00517e-06	ENSG00000204519	ZNF551	protein_coding	19	1	57681969	57717301	q13.43	zinc finger protein 551 [Source:HGNC Symbol;Acc:HGNC:25108]		ZNF551	90233	NM_001270938;NM_138347
TRNT1_SIG	TRNT1	TRNT1_SIG	TRNT1	SIG	19	-0.624616	0.0786933	0.0864566	0.0754245	-0.0110321	0.532223	-0.645142	5.00074	5.0829	4.96614	-0.116762	0.518835	4.19125	2.50748	4.94233	4.73116	5.15349	0.422336	2.77418e-05	ENSG00000072756	TRNT1	protein_coding	3	1	3126933	3150879	p26.2	tRNA nucleotidyl transferase 1 [Source:HGNC Symbol;Acc:HGNC:17341]	Congenital sideroblastic anemia-B-cell immunodeficiency-periodic fever-developmental delay syndrome;RETINITIS PIGMENTOSA AND ERYTHROCYTIC MICROCYTOSIS;SIDEROBLASTIC ANEMIA WITH B-CELL IMMUNODEFICIENCY PERIODIC FEVERS AND DEVELOPMENTAL DELAY	TRNT1	51095	NM_001302946;NM_182916
CDC25C_SIG	CDC25C	CDC25C_SIG	CDC25C	SIG	21	-1.07957	0.0990321	0.184037	0.0632406	-0.120796	0.280335	-0.829211	3.09402	3.307	3.00434	-0.30266	0.406985	4.34266	2.48438	4.08569	3.85621	4.31517	0.458964	1.40769e-05	ENSG00000158402	CDC25C	protein_coding	5	-1	138285265	138338355	q31.2	cell division cycle 25C [Source:HGNC Symbol;Acc:HGNC:1727]		CDC25C	995	NM_001287582;NM_001287583;NM_001318098;NM_001790;NM_022809
FZD7_SIG	FZD7	FZD7_SIG	FZD7	SIG	47	-2.12183	-0.150046	-0.113271	-0.165529	-0.052258	0.033852							3.49768	2.47324	-0.134276	-0.437733	0.169181	0.606914	0.000469319	ENSG00000155760	FZD7	protein_coding	2	1	202034587	202038445	q33.1	frizzled class receptor 7 [Source:HGNC Symbol;Acc:HGNC:4045]		FZD7	8324	NM_003507
LIAS_SIG	LIAS	LIAS_SIG	LIAS	SIG	6	-0.560163	0.12366	0.133298	0.119601	-0.013697	0.575368	-0.274591	3.72319	3.75179	3.71115	-0.0406374	0.78363	3.7716	2.47276	3.6801	3.48337	3.87682	0.393456	0.000162203	ENSG00000121897	LIAS	protein_coding	4	1	39458587	39485109	p14	lipoic acid synthetase [Source:HGNC Symbol;Acc:HGNC:16429]	HYPERGLYCINEMIA LACTIC ACIDOSIS AND SEIZURES;Lipoic acid synthetase deficiency;Neonatal-onset epilepsy defective mitochondrial energy metabolism and glycine elevation	LIAS	11019	NM_001278590;NM_001278591;NM_001278592;NM_006859;NM_194451
PIGK_SIG	PIGK	PIGK_SIG	PIGK	SIG	13	-0.727649	-0.00158654	0.00633322	-0.00492117	-0.0112544	0.466829	-0.317018	4.91222	4.9458	4.89807	-0.0477284	0.75123	3.80036	2.4631	2.7717	2.50729	3.0361	0.528809	0.000144484	ENSG00000142892	PIGK	protein_coding	1	-1	77088989	77219430	p31.1	phosphatidylinositol glycan anchor biosynthesis class K [Source:HGNC Symbol;Acc:HGNC:8965]		PIGK	10026	NM_005482
ATF4_TF	ATF4	ATF4_TF	ATF4	TF	112	-1.78373	0.232402	0.248803	0.225496	-0.0233073	0.0744668	-1.85552	8.02656	8.20197	7.9527	-0.249262	0.0635223	5.33826	2.46267	7.43621	6.98259	7.88984	0.907246	9.38446e-08	ENSG00000128272	ATF4	protein_coding	22	1	39519695	39522685	q13.1	activating transcription factor 4 [Source:HGNC Symbol;Acc:HGNC:786]		ATF4	468	NM_001675;NM_182810
GPSM2_SIG	GPSM2	GPSM2_SIG	GPSM2	SIG	12	-0.223658	-0.00601747	-0.00215323	-0.00764451	-0.00549128	0.823023	0.079541	5.09599	5.07998	5.10273	0.0227458	0.936602	3.39749	2.45863	3.3604	3.21252	3.50829	0.295769	0.00068008	ENSG00000121957	GPSM2	protein_coding	1	1	108875350	108934545	p13.3	G protein signaling modulator 2 [Source:HGNC Symbol;Acc:HGNC:29501]	Autosomal recessive non-syndromic sensorineural deafness type DFNB;CHUDLEY-MCCULLOUGH SYNDROME	GPSM2	29899	NM_001321038;NM_001321039;NM_013296
ECHDC2_SIG	ECHDC2	ECHDC2_SIG	ECHDC2	SIG	14	2.27744	-0.134376	-0.17355	-0.117881	0.0556691	0.0227602	-1.49222	4.32552	4.78117	4.13366	-0.647506	0.135641	4.9669	2.45697	-0.434959	-0.990622	0.120704	1.11133	6.80315e-07	ENSG00000121310	ECHDC2	protein_coding	1	-1	52895910	52927212	p32.3	enoyl-CoA hydratase domain containing 2 [Source:HGNC Symbol;Acc:HGNC:23408]		ECHDC2	55268	NM_001198961;NM_001198962;NM_001319958;NM_018281
DSEL_SIG	DSEL	DSEL_SIG	DSEL	SIG	12	-1.23327	-0.0849346	-0.0542232	-0.0978658	-0.0436426	0.217474							3.47054	2.45404	0.502743	0.254421	0.751065	0.496644	0.000519415	ENSG00000171451	DSEL	protein_coding	18	-1	67506587	67516720	q22.1	dermatan sulfate epimerase like [Source:HGNC Symbol;Acc:HGNC:18144]		DSEL	92126	NM_032160
PEX2_SIG	PEX2	PEX2_SIG	PEX2	SIG	24	1.19167	-0.0694325	-0.101552	-0.0559087	0.0456428	0.23339	0.40064	4.69807	4.59672	4.74074	0.144013	0.688685	3.06919	2.45354	0.533141	0.383802	0.682479	0.298677	0.00214641	ENSG00000164751	PEX2	protein_coding	8	-1	76980258	77001044	q21.13	peroxisomal biogenesis factor 2 [Source:HGNC Symbol;Acc:HGNC:9717]	Infantile Refsum disease;NEONATAL ADRENOLEUKODYSTROPHY;PEROXISOME BIOGENESIS DISORDER 5A (ZELLWEGER);PEROXISOME BIOGENESIS DISORDER 5B;PEROXISOME BIOGENESIS DISORDER COMPLEMENTATION GROUP 5;Zellweger Syndrome	PEX2	5828	NM_000318;NM_001079867;NM_001172086;NM_001172087
NEK6_SIG	NEK6	NEK6_SIG	NEK6	SIG	30	-1.19935	0.0855242	0.104018	0.0777372	-0.0262813	0.230393	0.690148	5.08032	4.91581	5.14959	0.233786	0.490101	2.7705	2.44704	2.59869	2.44672	2.75066	0.303946	0.00559711	ENSG00000119408	NEK6	protein_coding	9	1	124257606	124353307	q33.3	NIMA related kinase 6 [Source:HGNC Symbol;Acc:HGNC:7749]		NEK6	10783	NM_001145001;NM_001166167;NM_001166168;NM_001166169;NM_001166170;NM_001166171;NM_014397
DARS2_SIG	DARS2	DARS2_SIG	DARS2	SIG	8	-1.25179	-0.125509	-0.087271	-0.141609	-0.0543377	0.210648	-0.947026	4.97447	5.11161	4.91673	-0.194884	0.343626	4.40726	2.44675	4.01423	3.79643	4.23203	0.435597	1.04689e-05	ENSG00000117593	DARS2	protein_coding	1	1	173824568	173858808	q25.1	aspartyl-tRNA synthetase 2, mitochondrial [Source:HGNC Symbol;Acc:HGNC:25538]	Leukoencephalopathy with brain stem and spinal cord involvement-high lactate syndrome;LEUKOENCEPHALOPATHY WITH BRAINSTEM AND SPINAL CORD INVOLVEMENT AND LACTATE ELEVATION	DARS2	55157	NM_001365212;NM_018122
TMPRSS13_SIG	TMPRSS13	TMPRSS13_SIG	TMPRSS13	SIG	11	3.04824	-0.0717268	-0.155903	-0.0362842	0.119619	0.00230189	3.4503	1.26043	0.276437	1.67474	1.39831	0.000559973		2.43973						ENSG00000137747	TMPRSS13	protein_coding	11	-1	117900641	117929459	q23.3	transmembrane serine protease 13 [Source:HGNC Symbol;Acc:HGNC:29808]		TMPRSS13	84000	NM_001077263;NM_001206789;NM_001206790;NM_001244995
DDAH2_SIG	DDAH2	DDAH2_SIG	DDAH2	SIG	24	-0.665987	0.0501775	0.0579829	0.046891	-0.0110919	0.505419	-1.55588	6.12902	6.50646	5.97009	-0.536364	0.119737	5.00175	2.4366	1.27122	0.627844	1.91459	1.28675	5.68108e-07	ENSG00000213722	DDAH2	protein_coding	6	-1	31727038	31730617	p21.33	dimethylarginine dimethylaminohydrolase 2 [Source:HGNC Symbol;Acc:HGNC:2716]		DDAH2	23564	NM_001303007;NM_001303008;NM_013974
LACTB_SIG	LACTB	LACTB_SIG	LACTB	SIG	10	1.76151	0.0454227	0.0102809	0.0602192	0.0499383	0.0781523	-0.593966	3.92751	4.03775	3.88109	-0.15666	0.552535	4.03687	2.4345	4.07292	3.88205	4.26379	0.38174	5.41688e-05	ENSG00000103642	LACTB	protein_coding	15	1	63121833	63142061	q22.2	lactamase beta [Source:HGNC Symbol;Acc:HGNC:16468]		LACTB	114294	NM_001288585;NM_032857;NM_171846
PSMB8_SIG	PSMB8	PSMB8_SIG	PSMB8	SIG	10	0.030384	0.286802	0.286278	0.287023	0.000744566	0.975761	-0.0608708	7.26024	7.26852	7.25676	-0.0117654	0.951462	3.50054	2.43222	6.70404	6.54726	6.86083	0.313569	0.000464309	ENSG00000204264	PSMB8	protein_coding	6	-1	32840717	32844703	p21.32	proteasome subunit beta 8 [Source:HGNC Symbol;Acc:HGNC:9545]	CANDLE syndrome;JMP syndrome;Nakajo syndrome;Nakajo-Nishimura syndrome;PROTEASOME-ASSOCIATED AUTOINFLAMMATORY SYNDROME 1	PSMB8	5696	NM_004159;NM_148919
DDHD1_SIG	DDHD1	DDHD1_SIG	DDHD1	SIG	10	0.293038	0.17259	0.168012	0.174517	0.00650516	0.769493	0.11765	6.63406	6.61071	6.64389	0.0331791	0.906345	3.31879	2.42993	2.0946	1.85741	2.33178	0.474371	0.000904088	ENSG00000100523	DDHD1	protein_coding	14	-1	53036745	53153282	q22.1	DDHD domain containing 1 [Source:HGNC Symbol;Acc:HGNC:19714]	Autosomal recessive spastic paraplegia type 28;Hereditary Spastic Paraplegia;SPASTIC PARAPLEGIA 28 AUTOSOMAL RECESSIVE	DDHD1	80821	NM_001160147;NM_001160148;NM_030637
RCAN3_SIG	RCAN3	RCAN3_SIG	RCAN3	SIG	16	2.49544	0.0369282	-0.0307406	0.0654203	0.0961609	0.0125802	1.41261	3.83562	3.40114	4.01856	0.61742	0.15777	2.02064	2.42768	2.32955	2.24515	2.41396	0.168812	0.0433169	ENSG00000117602	RCAN3	protein_coding	1	1	24502351	24541040	p36.11	RCAN family member 3 [Source:HGNC Symbol;Acc:HGNC:3042]		RCAN3	11123	NM_001251977;NM_001251978;NM_001251979;NM_001251980;NM_001251981;NM_001251982;NM_001251983;NM_001251984;NM_001251985;NM_013441
TRPS1_TF	TRPS1	TRPS1_TF	TRPS1	TF	182	2.00173	-0.238301	-0.333596	-0.198176	0.13542	0.0453136	1.06891	2.46617	1.96272	2.67815	0.71543	0.285111	2.35972	2.42441	1.62695	1.50532	1.74858	0.243261	0.0182887	ENSG00000104447	TRPS1	protein_coding	8	-1	115408496	115809673	q23.3	transcriptional repressor GATA binding 1 [Source:HGNC Symbol;Acc:HGNC:12340]	TRICHO-RHINO-PHALANGEAL SYNDROME TYPE 1;Trichorhinophalangeal syndrome type 1 and 3;Trichorhinophalangeal syndrome type 2;TRICHORHINOPHALANGEAL SYNDROME TYPE I;TRICHORHINOPHALANGEAL SYNDROME TYPE III	TRPS1	7227	NM_001282902;NM_001282903;NM_001330599;NM_014112
CAPRIN2_SIG	CAPRIN2	CAPRIN2_SIG	CAPRIN2	SIG	34	1.68578	-0.149539	-0.180876	-0.136345	0.0445313	0.0918381	1.59099	5.76546	5.425	5.90881	0.48381	0.111613	1.83615	2.42335	-0.0313338	-0.109692	0.0470241	0.156716	0.0663348	ENSG00000110888	CAPRIN2	protein_coding	12	-1	30709552	30754951	p11.21	caprin family member 2 [Source:HGNC Symbol;Acc:HGNC:21259]		CAPRIN2	65981	NM_001002259;NM_001206856;NM_001319842;NM_001319843;NM_001319844;NM_001319845;NM_001319846;NM_023925;NM_032156
ZNF569_TF	ZNF569	ZNF569_TF	ZNF569	TF	30	-1.61968	-0.108899	-0.0882382	-0.117599	-0.0293607	0.105302	-1.4017	3.57554	3.82408	3.47089	-0.353189	0.161005	4.82731	2.42227	0.783041	0.372428	1.19365	0.821226	1.38388e-06	ENSG00000196437	ZNF569	protein_coding	19	-1	37411155	37469275	q13.12	zinc finger protein 569 [Source:HGNC Symbol;Acc:HGNC:24737]		ZNF569	148266	NM_001330482;NM_152484
ABTB1_SIG	ABTB1	ABTB1_SIG	ABTB1	SIG	26	2.16203	0.0854516	0.0541601	0.098627	0.0444669	0.0306155	1.46027	7.3011	6.95391	7.44729	0.493379	0.144215	1.96474	2.42185	2.58779	2.45916	2.71642	0.257259	0.049444	ENSG00000114626	ABTB1	protein_coding	3	1	127672935	127680926	q21.3	ankyrin repeat and BTB domain containing 1 [Source:HGNC Symbol;Acc:HGNC:18275]		ABTB1	80325	NM_032548;NM_172027
ABHD14A_SIG	ABHD14A	ABHD14A_SIG	ABHD14A	SIG	11	-0.86701	-0.154968	-0.136639	-0.162685	-0.0260458	0.385936	0.710163	2.19827	2.08948	2.24408	0.154597	0.477603	2.71201	2.41984	4.18193	4.0771	4.28675	0.209644	0.00668762	ENSG00000248487	ABHD14A	protein_coding	3	1	51971426	51981199	p21.2	abhydrolase domain containing 14A [Source:HGNC Symbol;Acc:HGNC:24538]		ABHD14A	25864	NM_015407
IFITM1_SIG	IFITM1	IFITM1_SIG	IFITM1	SIG	69	3.53459	0.0681604	-0.00792534	0.100197	0.108122	0.000408404	3.41965	6.35586	5.00026	6.92664	1.92638	0.000627007		2.41806						ENSG00000185885	IFITM1	protein_coding	11	1	313506	315272	p15.5	interferon induced transmembrane protein 1 [Source:HGNC Symbol;Acc:HGNC:5412]		IFITM1	8519	NM_003641
INSM1_TF	INSM1	INSM1_TF	INSM1	TF	9	-0.353663	-0.102184	-0.0927122	-0.106172	-0.0134603	0.723592							3.41747	2.41651	2.12272	1.9144	2.33105	0.416651	0.000632069	ENSG00000173404	INSM1	protein_coding	20	1	20368104	20370949	p11.23	INSM transcriptional repressor 1 [Source:HGNC Symbol;Acc:HGNC:6090]		INSM1	3642	NM_002196
ZNF827_TF	ZNF827	ZNF827_TF	ZNF827	TF	138	-2.19443	-0.0706677	-0.0289074	-0.0882509	-0.0593435	0.0282045	-1.40824	3.99978	4.74179	3.68736	-1.05443	0.15906	4.81464	2.40869	0.96136	0.54002	1.3827	0.84268	1.47464e-06	ENSG00000151612	ZNF827	protein_coding	4	-1	145757627	145938823	q31.22	zinc finger protein 827 [Source:HGNC Symbol;Acc:HGNC:27193]		ZNF827	152485	NM_001306215;NM_178835
ZAP70_SIG	ZAP70	ZAP70_SIG	ZAP70	SIG	38	1.76032	0.0215895	-0.00750012	0.0338377	0.0413378	0.0783534	1.57336	6.87639	6.32857	7.10705	0.778482	0.115635	1.8297	2.40633	0.647748	0.507151	0.788345	0.281194	0.0672945	ENSG00000115085	ZAP70	protein_coding	2	1	97713560	97739862	q11.2	zeta chain of T cell receptor associated protein kinase 70 [Source:HGNC Symbol;Acc:HGNC:12858]	AUTOIMMUNE DISEASE MULTISYSTEM INFANTILE-ONSET 2;Combined immunodeficiency due to ZAP70 deficiency;IMMUNODEFICIENCY 48	ZAP70	7535	NM_001079;NM_207519
FKBP5_SIG	FKBP5	FKBP5_SIG	FKBP5	SIG	46	2.37832	-0.00335857	-0.0256855	0.00604224	0.0317277	0.0173919	0.792615	6.78157	6.50813	6.8967	0.388572	0.428002	2.60182	2.40023	4.54717	4.42746	4.66688	0.239418	0.00927293	ENSG00000096060	FKBP5	protein_coding	6	-1	35573585	35728583	p21.31	FKBP prolyl isomerase 5 [Source:HGNC Symbol;Acc:HGNC:3721]	MAJOR DEPRESSIVE DISORDER	FKBP5	2289	NM_001145775;NM_001145776;NM_001145777;NM_004117
SLC19A1_SIG	SLC19A1	SLC19A1_SIG	SLC19A1	SIG	33	0.296829	0.0530481	0.0483917	0.0550087	0.00661696	0.766597	0.223993	5.23095	5.18159	5.25174	0.0701449	0.822763	3.17011	2.39999	3.89659	3.75666	4.03652	0.279858	0.00152381	ENSG00000173638	SLC19A1	protein_coding	21	-1	45493572	45573365	q22.3	solute carrier family 19 member 1 [Source:HGNC Symbol;Acc:HGNC:10937]	Methotrexate toxicity or dose selection	SLC19A1	6573	NM_001205206;NM_001205207;NM_001352510;NM_001352511;NM_001352512;NM_194255
NMNAT3_SIG	NMNAT3	NMNAT3_SIG	NMNAT3	SIG	17	1.38175	-0.299944	-0.379969	-0.266249	0.113719	0.167049	1.26212	1.99476	1.43748	2.22941	0.791922	0.206904	2.1303	2.39881	1.28745	1.19168	1.38321	0.191532	0.0331467	ENSG00000163864	NMNAT3	protein_coding	3	-1	139560180	139678017	q23	nicotinamide nucleotide adenylyltransferase 3 [Source:HGNC Symbol;Acc:HGNC:20989]		NMNAT3	349565	NM_001200047;NM_001320510;NM_001320511;NM_001320512;NM_001320513;NM_178177
ZNF226_TF	ZNF226	ZNF226_TF	ZNF226	TF	24	-1.56237	-0.240556	-0.214649	-0.251465	-0.0368151	0.118202	0.12111	4.80942	4.7956	4.81524	0.0196451	0.903604	3.26669	2.39554	2.13763	1.9079	2.36736	0.459459	0.00108813	ENSG00000167380	ZNF226	protein_coding	19	1	44165073	44178381	q13.31	zinc finger protein 226 [Source:HGNC Symbol;Acc:HGNC:13019]		ZNF226	7769	NM_001032372;NM_001032373;NM_001032374;NM_001146220;NM_001319088;NM_001319089;NM_001319090;NM_015919;NM_016444
CES4A_SIG	CES4A	CES4A_SIG	CES4A	SIG	8	2.0051	-0.093889	-0.138256	-0.0752083	0.0630473	0.0449519	3.38759	2.00117	0.795448	2.50884	1.71339	0.000705088		2.39539						ENSG00000172824	CES4A	protein_coding	16	1	66988589	67009758	q22.1	carboxylesterase 4A [Source:HGNC Symbol;Acc:HGNC:26741]		CES4A	283848	NM_001190201;NM_001190202;NM_001318506;NM_173815
LPIN1_SIG	LPIN1	LPIN1_SIG	LPIN1	SIG	6	-0.274371	0.150119	0.154555	0.148252	-0.00630319	0.7838	-0.0234686	6.23945	6.24454	6.23731	-0.00722851	0.981276	3.4109	2.39528	-0.115132	-0.551376	0.321112	0.872488	0.000647489	ENSG00000134324	LPIN1	protein_coding	2	1	11677595	11827409	p25.1	lipin 1 [Source:HGNC Symbol;Acc:HGNC:13345]	Genetic recurrent myoglobinuria;Myoglobinuria acute recurrent autosomal recessive	LPIN1	23175	NM_001261427;NM_001261428;NM_001349199;NM_001349200;NM_001349201;NM_001349202;NM_001349203;NM_001349204;NM_001349205;NM_001349206;NM_001349207;NM_001349208;NM_145693
SOCS2_SIG	SOCS2	SOCS2_SIG	SOCS2	SIG	99	-0.0689774	0.110395	0.111613	0.109882	-0.00173169	0.945008	-1.15445	7.48518	8.08602	7.2322	-0.85382	0.248315	4.5417	2.39515	4.8995	4.66552	5.13348	0.467954	5.58025e-06	ENSG00000120833	SOCS2	protein_coding	12	1	93569814	93583487	q22	suppressor of cytokine signaling 2 [Source:HGNC Symbol;Acc:HGNC:19382]		SOCS2	8835	NM_001270467;NM_001270468;NM_001270469;NM_001270470;NM_001270471;NM_003877
PDE7A_SIG	PDE7A	PDE7A_SIG	PDE7A	SIG	16	0.74144	0.0583834	0.0503631	0.0617604	0.0113973	0.458427	1.05566	6.89977	6.72689	6.97255	0.245661	0.291124	2.32662	2.39163	2.98443	2.89834	3.07052	0.172173	0.0199855	ENSG00000205268	PDE7A	protein_coding	8	-1	65717510	65842322	q13.1	phosphodiesterase 7A [Source:HGNC Symbol;Acc:HGNC:8791]		PDE7A	5150	NM_001242318;NM_002603
MYBL2_TF	MYBL2	MYBL2_TF	MYBL2	TF	103	-1.44884	0.0412879	0.0662432	0.0307804	-0.0354628	0.147383	-0.47859	6.69798	6.81205	6.64995	-0.162101	0.632231	3.85014	2.38405	4.326	4.05014	4.60185	0.55171	0.000118049	ENSG00000101057	MYBL2	protein_coding	20	1	43667019	43716495	q13.12	MYB proto-oncogene like 2 [Source:HGNC Symbol;Acc:HGNC:7548]		MYBL2	4605	NM_001278610;NM_002466
HDAC4_SIG	HDAC4	HDAC4_SIG	HDAC4	SIG	48	0.942876	-0.0186334	-0.0323481	-0.0128588	0.0194893	0.345744	0.78386	5.72308	5.56278	5.79058	0.227799	0.433123	2.58676	2.38339	1.93193	1.78841	2.07546	0.287043	0.00968825	ENSG00000068024	HDAC4	protein_coding	2	-1	239048168	239401654	q37.3	histone deacetylase 4 [Source:HGNC Symbol;Acc:HGNC:14063]	2q37 microdeletion syndrome;BRACHYDACTYLY-MENTAL RETARDATION SYNDROME	HDAC4	9759	NM_006037
DGKH_SIG	DGKH	DGKH_SIG	DGKH	SIG	46	-1.31343	-0.0898873	-0.0691717	-0.0986096	-0.0294379	0.189038	-0.978178	5.20009	5.57631	5.04169	-0.534625	0.327986	4.34848	2.38316	0.786489	0.401538	1.17144	0.769902	1.37084e-05	ENSG00000102780	DGKH	protein_coding	13	1	42040036	42256578	q14.11	diacylglycerol kinase eta [Source:HGNC Symbol;Acc:HGNC:2854]		DGKH	160851	NM_001204504;NM_001204505;NM_001204506;NM_001297429;NM_152910;NM_178009
ZNF251_TF	ZNF251	ZNF251_TF	ZNF251	TF	79	-2.75042	-0.0441327	-0.0161169	-0.0559288	-0.0398119	0.00595191	-1.77183	5.17542	5.58861	5.00145	-0.587162	0.0764228	5.1369	2.37946	2.54962	2.04915	3.0501	1.00095	2.79311e-07	ENSG00000198169	ZNF251	protein_coding	8	-1	144720907	144756417	q24.3	zinc finger protein 251 [Source:HGNC Symbol;Acc:HGNC:13045]		ZNF251	90987	NM_138367
G6PD_SIG	G6PD	G6PD_SIG	G6PD	SIG	25	2.07866	0.114102	0.0836522	0.126923	0.0432707	0.0376489	0.978623	6.62907	6.44817	6.70524	0.257074	0.327766	2.38412	2.37781	4.09286	4.01013	4.17559	0.165457	0.0171202	ENSG00000160211	G6PD	protein_coding	X	-1	154531390	154547572	q28	glucose-6-phosphate dehydrogenase [Source:HGNC Symbol;Acc:HGNC:4057]	Anemia nonspherocytic hemolytic due to g6pd deficiency;Class I glucose-6-phosphate dehydrogenase deficiency;MALARIA SUSCEPTIBILITY TO MALARIA RESISTANCE TO INCLUDED	G6PD	2539	NM_000402;NM_001042351;NM_001360016
NEU1_SIG	NEU1	NEU1_SIG	NEU1	SIG	22	-1.50497	-0.231318	-0.203475	-0.243041	-0.0395665	0.132332	-0.249729	4.42191	4.45271	4.40893	-0.0437788	0.802797	3.60595	2.3732	3.06746	2.83126	3.30365	0.472389	0.000311019	ENSG00000204386	NEU1	protein_coding	6	-1	31857659	31862906	p21.33	neuraminidase 1 [Source:HGNC Symbol;Acc:HGNC:7758]	Congenital sialidosis type 2;Juvenile sialidosis type 2;NEURAMINIDASE DEFICIENCY;Sialidosis;Sialidosis type 1	NEU1	4758	NM_000434
DHCR24_SIG	DHCR24	DHCR24_SIG	DHCR24	SIG	27	1.87503	-0.242493	-0.330598	-0.205396	0.125202	0.0607882	-1.00926	2.21562	2.6963	2.01323	-0.683071	0.312851	4.36498	2.37286	4.95496	4.71655	5.19337	0.476822	1.27132e-05	ENSG00000116133	DHCR24	protein_coding	1	-1	54849627	54887195	p32.3	24-dehydrocholesterol reductase [Source:HGNC Symbol;Acc:HGNC:2859]	DESMOSTEROLOSIS	DHCR24	1718	NM_014762
MED30_SIG	MED30	MED30_SIG	MED30	SIG	13	-1.65601	0.139296	0.156922	0.131875	-0.0250475	0.09772	-0.571521	4.11993	4.21883	4.07828	-0.140542	0.567646	3.91437	2.36375	5.46753	5.25678	5.67828	0.421493	9.06415e-05	ENSG00000164758	MED30	protein_coding	8	1	117520713	117540262	q24.11	mediator complex subunit 30 [Source:HGNC Symbol;Acc:HGNC:23032]		MED30	90390	NM_001282986;NM_080651
RAD50_SIG	RAD50	RAD50_SIG	RAD50	SIG	22	-0.871585	-0.0632373	-0.053277	-0.0674311	-0.014154	0.383435	0.761995	5.8662	5.74094	5.91894	0.178	0.446063	2.57958	2.36285	4.63371	4.51473	4.75268	0.237945	0.00989217	ENSG00000113522	RAD50	protein_coding	5	1	132556019	132646349	q31.1	RAD50 double strand break repair protein [Source:HGNC Symbol;Acc:HGNC:9816]	Hereditary breast and ovarian cancer syndrome;NIJMEGEN BREAKAGE SYNDROME-LIKE DISORDER	RAD50	10111	NM_005732
LONRF1_SIG	LONRF1	LONRF1_SIG	LONRF1	SIG	20	-2.6903	-0.0235324	0.016045	-0.0401966	-0.0562416	0.00713868	-2.52313	4.74315	5.5075	4.42131	-1.08618	0.0116314	5.8542	2.35542	-0.233277	-0.982942	0.516389	1.49933	4.79307e-09	ENSG00000154359	LONRF1	protein_coding	8	-1	12721906	12756073	p23.1	LON peptidase N-terminal domain and ring finger 1 [Source:HGNC Symbol;Acc:HGNC:26302]		LONRF1	91694	NM_001329976;NM_152271
PPP1R9B_SIG	PPP1R9B	PPP1R9B_SIG	PPP1R9B	SIG	38	2.34304	0.107536	0.0778051	0.120055	0.0422495	0.0191273	1.96351	7.15085	6.95135	7.23485	0.283495	0.0495865	1.36412	2.353	4.33826	4.28234	4.39418	0.111842	0.172528	ENSG00000108819	PPP1R9B	protein_coding	17	-1	50133737	50150677	q21.33	protein phosphatase 1 regulatory subunit 9B [Source:HGNC Symbol;Acc:HGNC:9298]		PPP1R9B	84687	NM_032595
PHF1_SIG	PHF1	PHF1_SIG	PHF1	SIG	36	2.04081	-0.0456494	-0.0922371	-0.0260334	0.0662037	0.0412701	1.27669	6.46648	6.23468	6.56409	0.329408	0.201713	2.04743	2.35051	0.851503	0.607148	1.09586	0.488712	0.0406155	ENSG00000112511	PHF1	protein_coding	6	1	33410399	33416453	p21.32	PHD finger protein 1 [Source:HGNC Symbol;Acc:HGNC:8919]		PHF1	5252	NM_002636;NM_024165
PHF1_TF	PHF1	PHF1_TF	PHF1	TF	173	2.20168	-0.0424185	-0.0803325	-0.0264547	0.0538779	0.0276882	1.27669	6.46648	6.23468	6.56409	0.329408	0.201713	2.04743	2.35051	0.851503	0.607148	1.09586	0.488712	0.0406155	ENSG00000112511	PHF1	protein_coding	6	1	33410399	33416453	p21.32	PHD finger protein 1 [Source:HGNC Symbol;Acc:HGNC:8919]		PHF1	5252	NM_002636;NM_024165
PYGB_SIG	PYGB	PYGB_SIG	PYGB	SIG	22	0.717351	-0.0167762	-0.0310337	-0.0107731	0.0202606	0.473158	0.187689	5.93526	5.90623	5.94749	0.0412563	0.851121	3.13621	2.35035	4.12087	3.9982	4.24354	0.245343	0.00171146	ENSG00000100994	PYGB	protein_coding	20	1	25248085	25298012	p11.21	glycogen phosphorylase B [Source:HGNC Symbol;Acc:HGNC:9723]		PYGB	5834	NM_002862
ATP6V0E2_SIG	ATP6V0E2	ATP6V0E2_SIG	ATP6V0E2	SIG	13	1.95739	-0.04015	-0.0622062	-0.0308632	0.031343	0.0503021	3.32384	3.71763	2.57634	4.19817	1.62183	0.000887877		2.35031						ENSG00000171130	ATP6V0E2	protein_coding	7	1	149872968	149891204	q36.1	ATPase H+ transporting V0 subunit e2 [Source:HGNC Symbol;Acc:HGNC:21723]		ATP6V0E2	155066	NM_001100592;NM_001289990;NM_001367793;NM_145230
GGPS1_SIG	GGPS1	GGPS1_SIG	GGPS1	SIG	18	-1.42865	-0.0323846	-0.020682	-0.037312	-0.0166301	0.153105	-1.32099	4.54473	4.70251	4.4783	-0.224214	0.186506	4.64372	2.34953	4.61542	4.35482	4.87602	0.521202	3.42196e-06	ENSG00000152904	GGPS1	protein_coding	1	1	235327350	235344532	q42.3	geranylgeranyl diphosphate synthase 1 [Source:HGNC Symbol;Acc:HGNC:4249]		GGPS1	9453	NM_001037277
STK38L_SIG	STK38L	STK38L_SIG	STK38L	SIG	17	1.41607	-0.0426392	-0.0614306	-0.034727	0.0267036	0.156755	0.783205	5.43302	5.29701	5.49029	0.193283	0.433507	2.53518	2.34645	2.04043	1.90344	2.17742	0.273979	0.0112391	ENSG00000211455	STK38L	protein_coding	12	1	27243968	27325959	p11.23	serine/threonine kinase 38 like [Source:HGNC Symbol;Acc:HGNC:17848]		STK38L	23012	NM_015000
USP36_SIG	USP36	USP36_SIG	USP36	SIG	41	0.519565	0.0052213	-0.00213298	0.00831785	0.0104508	0.603367	0.541894	6.3277	6.23821	6.36538	0.127177	0.587892	2.77396	2.34466	2.64844	2.42266	2.87421	0.451552	0.00553785	ENSG00000055483	USP36	protein_coding	17	-1	78787381	78841441	q25.3	ubiquitin specific peptidase 36 [Source:HGNC Symbol;Acc:HGNC:20062]		USP36	57602	NM_001321291
NUDT19_SIG	NUDT19	NUDT19_SIG	NUDT19	SIG	13	1.48849	-0.10208	-0.14445	-0.0842402	0.0602102	0.136623	1.07412	3.29431	2.85924	3.4775	0.618262	0.282768	2.24148	2.34449	4.96542	4.86258	5.06825	0.205668	0.0249947	ENSG00000213965	NUDT19	protein_coding	19	1	32691961	32713796	q13.11	nudix hydrolase 19 [Source:HGNC Symbol;Acc:HGNC:32036]		NUDT19	390916	NM_001105570
HELB_SIG	HELB	HELB_SIG	HELB	SIG	27	2.27699	-0.0691367	-0.11924	-0.0480405	0.0711995	0.0227871	0.158944	3.18754	3.14893	3.20379	0.0548632	0.873713	3.15448	2.34295	3.53797	3.34682	3.72912	0.382296	0.00160782	ENSG00000127311	HELB	protein_coding	12	1	66302545	66347645	q14.3	DNA helicase B [Source:HGNC Symbol;Acc:HGNC:17196]		HELB	92797	NM_033647
SLC35D2_SIG	SLC35D2	SLC35D2_SIG	SLC35D2	SIG	34	1.94565	0.0116435	-0.0210642	0.0254152	0.0464794	0.0516968	-1.08194	3.71201	3.96271	3.60645	-0.356255	0.279281	4.39329	2.34148	0.227551	-0.164261	0.619362	0.783623	1.11649e-05	ENSG00000130958	SLC35D2	protein_coding	9	-1	96313444	96383711	q22.32	solute carrier family 35 member D2 [Source:HGNC Symbol;Acc:HGNC:20799]		SLC35D2	11046	NM_001286990;NM_007001
MAFG_TF	MAFG	MAFG_TF	MAFG	TF	42	1.34478	0.127545	0.113187	0.13359	0.0204033	0.178696	1.50364	6.48023	6.20996	6.59403	0.384067	0.132673	1.80664	2.34072	2.95629	2.86171	3.05088	0.189171	0.0708188	ENSG00000197063	MAFG	protein_coding	17	-1	81918270	81927735	q25.3	MAF bZIP transcription factor G [Source:HGNC Symbol;Acc:HGNC:6781]		MAFG	4097	NM_002359;NM_032711
TFPI_SIG	TFPI	TFPI_SIG	TFPI	SIG	68	-1.74637	-0.132275	-0.0887189	-0.150615	-0.0618957	0.0807474	-3.34938	2.86354	5.0525	1.94188	-3.11062	0.000809916	6.65716	2.33895	0.368377	-0.799463	1.53622	2.33568	2.79167e-11	ENSG00000003436	TFPI	protein_coding	2	-1	187464230	187565760	q32.1	tissue factor pathway inhibitor [Source:HGNC Symbol;Acc:HGNC:11760]		TFPI	7035	NM_001032281;NM_001318941;NM_001329239;NM_001329240;NM_001329241;NM_006287
SREK1IP1_SIG	SREK1IP1	SREK1IP1_SIG	SREK1IP1	SIG	18	0.0759142	0.0478652	0.0472586	0.0481206	0.000861964	0.939487	0.763366	5.27443	5.18505	5.31207	0.127025	0.445245	2.54395	2.33863	3.14883	3.0557	3.24196	0.186255	0.0109605	ENSG00000153006	SREK1IP1	protein_coding	5	-1	64718148	64768691	q12.3	SREK1 interacting protein 1 [Source:HGNC Symbol;Acc:HGNC:26716]		SREK1IP1	285672	NM_173829
PDCD1_SIG	PDCD1	PDCD1_SIG	PDCD1	SIG	12	0.440647	-0.183977	-0.196534	-0.17869	0.0178447	0.659469	1.30359	1.31561	0.768071	1.54616	0.778084	0.192372	1.99242	2.33063	4.59736	4.4705	4.72422	0.253723	0.046325	ENSG00000188389	PDCD1	protein_coding	2	-1	241849884	241858894	q37.3	programmed cell death 1 [Source:HGNC Symbol;Acc:HGNC:8760]	MULTIPLE SCLEROSIS SUSCEPTIBILITY TO;Systemic lupus erythematosus;SYSTEMIC LUPUS ERYTHEMATOSUS SUSCEPTIBILITY TO 2	PDCD1	5133	NM_005018
SLC25A37_SIG	SLC25A37	SLC25A37_SIG	SLC25A37	SIG	18	1.16577	0.178725	0.0886408	0.216655	0.128014	0.243705	1.82298	9.05221	8.35829	9.34439	0.986099	0.0683068	1.47106	2.32924	3.63374	3.53859	3.7289	0.190308	0.141275	ENSG00000147454	SLC25A37	protein_coding	8	1	23528956	23575463	p21.2	solute carrier family 25 member 37 [Source:HGNC Symbol;Acc:HGNC:29786]		SLC25A37	51312	NM_001317812;NM_001317813;NM_001317814;NM_016612
PARP12_SIG	PARP12	PARP12_SIG	PARP12	SIG	26	2.60038	0.128131	0.0529947	0.159767	0.106772	0.00931206	1.96204	6.19604	5.7307	6.39198	0.661285	0.0497583	1.32833	2.32664	-0.311623	-0.380186	-0.24306	0.137126	0.18407	ENSG00000059378	PARP12	protein_coding	7	-1	140023744	140063721	q34	poly(ADP-ribose) polymerase family member 12 [Source:HGNC Symbol;Acc:HGNC:21919]		PARP12	64761	NM_022750
ENO1_SIG	ENO1	ENO1_SIG	ENO1	SIG	28	-0.416863	0.33652	0.344852	0.333011	-0.0118402	0.676778	-0.50311	9.18767	9.26829	9.15373	-0.114561	0.614887	3.78661	2.32178	7.45972	7.25927	7.66016	0.400889	0.000152717	ENSG00000074800	ENO1	protein_coding	1	-1	8861000	8879250	p36.23	enolase 1 [Source:HGNC Symbol;Acc:HGNC:3350]		ENO1	2023	NM_001201483;NM_001353346;NM_001428
ENO1_TF	ENO1	ENO1_TF	ENO1	TF	307	-1.10599	0.111187	0.126391	0.104785	-0.0216059	0.26873	-0.50311	9.18767	9.26829	9.15373	-0.114561	0.614887	3.78661	2.32178	7.45972	7.25927	7.66016	0.400889	0.000152717	ENSG00000074800	ENO1	protein_coding	1	-1	8861000	8879250	p36.23	enolase 1 [Source:HGNC Symbol;Acc:HGNC:3350]		ENO1	2023	NM_001201483;NM_001353346;NM_001428
NDUFB2_SIG	NDUFB2	NDUFB2_SIG	NDUFB2	SIG	14	-0.221778	-0.198792	-0.191252	-0.201967	-0.0107149	0.824487	0.714516	5.04296	4.93971	5.08644	0.146726	0.474908	2.56662	2.32011	1.04345	0.929414	1.15748	0.228063	0.0102695	ENSG00000090266	NDUFB2	protein_coding	7	1	140690777	140722790	q34	NADH:ubiquinone oxidoreductase subunit B2 [Source:HGNC Symbol;Acc:HGNC:7697]		NDUFB2	4708	NM_004546
B3GNT7_SIG	B3GNT7	B3GNT7_SIG	B3GNT7	SIG	32	0.805487	-0.171677	-0.193163	-0.162631	0.0305317	0.420539	0.63801	1.28047	0.958841	1.4159	0.457058	0.523467	2.64129	2.31881	2.61221	2.43241	2.79202	0.359619	0.0082592	ENSG00000156966	B3GNT7	protein_coding	2	1	231395710	231401164	q37.1	UDP-GlcNAc:betaGal beta-1,3-N-acetylglucosaminyltransferase 7 [Source:HGNC Symbol;Acc:HGNC:18811]		B3GNT7	93010	NM_145236
FDX1_SIG	FDX1	FDX1_SIG	FDX1	SIG	26	-0.0643278	-0.0729855	-0.0717314	-0.0735136	-0.00178219	0.948709	-0.979843	3.80578	3.9959	3.72573	-0.27017	0.327163	4.25824	2.31817	1.80396	1.44403	2.16388	0.719851	2.06047e-05	ENSG00000137714	FDX1	protein_coding	11	1	110429948	110464884	q22.3	ferredoxin 1 [Source:HGNC Symbol;Acc:HGNC:3638]		FDX1	2230	NM_004109
CRY1_TF	CRY1	CRY1_TF	CRY1	TF	28	-0.0861969	0.243259	0.24447	0.242749	-0.00172116	0.93131	-1.91175	4.95497	5.33886	4.79334	-0.545521	0.0559084	5.17893	2.31025	4.15733	3.82428	4.49039	0.666115	2.23161e-07	ENSG00000008405	CRY1	protein_coding	12	-1	106991364	107093549	q23.3	cryptochrome circadian regulator 1 [Source:HGNC Symbol;Acc:HGNC:2384]	DELAYED SLEEP PHASE DISORDER SUSCEPTIBILITY TO	CRY1	1407	NM_004075
LTK_SIG	LTK	LTK_SIG	LTK	SIG	27	0.897187	0.0204442	0.0056353	0.0266796	0.0210443	0.369619	-1.38778	4.74037	5.29341	4.50751	-0.785901	0.165203	4.65394	2.30952	1.84608	1.20205	2.49011	1.28806	3.25655e-06	ENSG00000062524	LTK	protein_coding	15	-1	41503637	41513887	q15.1	leukocyte receptor tyrosine kinase [Source:HGNC Symbol;Acc:HGNC:6721]		LTK	4058	NM_001135685;NM_002344;NM_206961
ELOVL5_SIG	ELOVL5	ELOVL5_SIG	ELOVL5	SIG	56	0.239422	0.00249776	-0.00123373	0.00406891	0.00530264	0.810778	1.01282	7.17894	7.01231	7.24911	0.236792	0.311148	2.25332	2.30951	5.16582	5.09826	5.23339	0.135129	0.0242387	ENSG00000012660	ELOVL5	protein_coding	6	-1	53267398	53349179	p12.1	ELOVL fatty acid elongase 5 [Source:HGNC Symbol;Acc:HGNC:21308]	Spinocerebellar ataxia 38;Spinocerebellar ataxia type 38	ELOVL5	60481	NM_001242828;NM_001242830;NM_001242831;NM_001301856;NM_021814
SLC15A4_SIG	SLC15A4	SLC15A4_SIG	SLC15A4	SIG	13	1.41535	0.0723744	0.0528935	0.0805768	0.0276834	0.156966	1.80364	5.46659	5.12193	5.61171	0.489781	0.0712875	1.46074	2.30827	3.54866	3.50063	3.59668	0.0960492	0.144087	ENSG00000139370	SLC15A4	protein_coding	12	-1	128793194	128823958	q24.33	solute carrier family 15 member 4 [Source:HGNC Symbol;Acc:HGNC:23090]		SLC15A4	121260	NM_145648
ABHD6_SIG	ABHD6	ABHD6_SIG	ABHD6	SIG	33	-2.78828	-0.142313	-0.0950622	-0.162208	-0.0671457	0.00529892	-2.05117	1.81229	2.50144	1.52212	-0.979316	0.0402499	5.31495	2.30783	-0.276955	-0.856071	0.302161	1.15823	1.06689e-07	ENSG00000163686	ABHD6	protein_coding	3	1	58237506	58295693	p14.3	abhydrolase domain containing 6 [Source:HGNC Symbol;Acc:HGNC:21398]		ABHD6	57406	NM_001320126;NM_020676
HMGB2_SIG	HMGB2	HMGB2_SIG	HMGB2	SIG	13	-0.582138	0.105415	0.117237	0.100437	-0.0168004	0.560474	-0.30359	9.03372	9.09112	9.00956	-0.081568	0.76144	3.56449	2.3058	7.9384	7.80346	8.07334	0.269879	0.000364568	ENSG00000164104	HMGB2	protein_coding	4	-1	173331695	173335125	q34.1	high mobility group box 2 [Source:HGNC Symbol;Acc:HGNC:5000]		HMGB2	3148	NM_001130688;NM_001130689;NM_002129
HMGB2_TF	HMGB2	HMGB2_TF	HMGB2	TF	115	-1.14063	0.0296236	0.0531868	0.0197023	-0.0334845	0.254023	-0.30359	9.03372	9.09112	9.00956	-0.081568	0.76144	3.56449	2.3058	7.9384	7.80346	8.07334	0.269879	0.000364568	ENSG00000164104	HMGB2	protein_coding	4	-1	173331695	173335125	q34.1	high mobility group box 2 [Source:HGNC Symbol;Acc:HGNC:5000]		HMGB2	3148	NM_001130688;NM_001130689;NM_002129
ZNF724_TF	ZNF724	ZNF724_TF	ZNF724	TF	59	-2.23219	-0.082314	-0.034489	-0.102451	-0.0679618	0.0256025							3.25639	2.30262	1.90017	1.72071	2.07962	0.358916	0.00112838	ENSG00000196081	ZNF724	protein_coding	19	-1	23221599	23250390	p12	zinc finger protein 724 [Source:HGNC Symbol;Acc:HGNC:32460]		ZNF724	440519	NM_001355404;NM_001355405
LGALS3BP_SIG	LGALS3BP	LGALS3BP_SIG	LGALS3BP	SIG	14	2.78458	0.062677	0.0282275	0.0771821	0.0489546	0.00535965	1.66339	6.04465	5.31185	6.3532	1.04136	0.096234	1.5909	2.30113	0.632674	0.552513	0.712834	0.160321	0.111632	ENSG00000108679	LGALS3BP	protein_coding	17	-1	78971238	78979947	q25.3	galectin 3 binding protein [Source:HGNC Symbol;Acc:HGNC:6564]		LGALS3BP	3959	NM_005567
DCUN1D2_SIG	DCUN1D2	DCUN1D2_SIG	DCUN1D2	SIG	14	-0.464926	0.0400665	0.0447897	0.0380778	-0.00671192	0.641985	-0.597464	4.86616	4.95605	4.82831	-0.127732	0.550198	3.85139	2.30088	3.28629	3.0861	3.48648	0.400376	0.000117448	ENSG00000150401	DCUN1D2	protein_coding	13	-1	113455819	113490951	q34	defective in cullin neddylation 1 domain containing 2 [Source:HGNC Symbol;Acc:HGNC:20328]		DCUN1D2	55208	NM_001014283
RHOT1_SIG	RHOT1	RHOT1_SIG	RHOT1	SIG	8	1.45051	-0.0397223	-0.0555653	-0.0330516	0.0225137	0.146916	-0.000867688	5.66591	5.666	5.66588	-0.000124199	0.999308	3.25194	2.29886	3.7465	3.59848	3.89452	0.296041	0.0011462	ENSG00000126858	RHOT1	protein_coding	17	1	32142454	32253374	q11.2	ras homolog family member T1 [Source:HGNC Symbol;Acc:HGNC:21168]		RHOT1	55288	NM_001033566;NM_001033567;NM_001033568;NM_001288754;NM_001288755;NM_001288758;NM_018307
LZTR1_TF	LZTR1	LZTR1_TF	LZTR1	TF	121	0.358318	0.0688706	0.065502	0.070289	0.00478697	0.720105	-0.505141	6.61381	6.68978	6.58183	-0.107953	0.61346	3.75049	2.29481	2.95205	2.73048	3.17363	0.443152	0.00017649	ENSG00000099949	LZTR1	protein_coding	22	1	20982013	20999038	q11.21	leucine zipper like transcription regulator 1 [Source:HGNC Symbol;Acc:HGNC:6742]	Giant cell glioblastoma;Gliosarcoma;Neurofibromatosis type 3;Noonan Syndrome;NOONAN SYNDROME 10;Schwannomatosis 2	LZTR1	8216	NM_006767
STK11_SIG	STK11	STK11_SIG	STK11	SIG	21	1.69318	0.220752	0.185913	0.235421	0.0495081	0.0904206	1.46795	6.75283	6.56488	6.83196	0.267084	0.142117	1.77714	2.29463	4.24199	4.16671	4.31727	0.150559	0.0755451	ENSG00000118046	STK11	protein_coding	19	1	1177558	1228435	p13.3	serine/threonine kinase 11 [Source:HGNC Symbol;Acc:HGNC:11389]	Pancreatic Cancer;Peutz-Jeghers Syndrome;TESTICULAR GERM CELL TUMOR	STK11	6794	NM_000455
METTL8_SIG	METTL8	METTL8_SIG	METTL8	SIG	6	-0.317195	0.0757805	0.0802468	0.0738999	-0.00634686	0.751096	-0.998541	4.71604	4.8853	4.64478	-0.240517	0.318017	4.23906	2.29139	1.91033	1.64619	2.17446	0.528269	2.2446e-05	ENSG00000123600	METTL8	protein_coding	2	-1	171317405	171434802	q31.1	methyltransferase like 8 [Source:HGNC Symbol;Acc:HGNC:25856]		METTL8	79828	NM_001321154;NM_001321155;NM_001321156;NM_001321157;NM_001321158;NM_001321159;NM_001321160;NM_001321161;NM_001321162;NM_024770
TDP1_SIG	TDP1	TDP1_SIG	TDP1	SIG	13	-0.158933	0.0695953	0.0719699	0.0685955	-0.00337432	0.873722	-0.660212	5.04936	5.12801	5.01624	-0.111769	0.509118	3.89683	2.28863	2.92029	2.71096	3.12962	0.418661	9.74604e-05	ENSG00000042088	TDP1	protein_coding	14	1	89954939	90044768	q32.11	tyrosyl-DNA phosphodiesterase 1 [Source:HGNC Symbol;Acc:HGNC:18884]	Spinocerebellar ataxia autosomal recessive with axonal neuropathy;Spinocerebellar ataxia with axonal neuropathy type 1	TDP1	55775	NM_001008744;NM_001330205;NM_018319
PAG1_SIG	PAG1	PAG1_SIG	PAG1	SIG	12	-1.01268	0.177501	0.198352	0.168722	-0.0296297	0.311215	0.178204	7.82095	7.75631	7.84816	0.0918566	0.858563	3.05321	2.28495	3.8463	3.67975	4.01284	0.33309	0.00226409	ENSG00000076641	PAG1	protein_coding	8	-1	80967810	81112068	q21.13	phosphoprotein membrane anchor with glycosphingolipid microdomains 1 [Source:HGNC Symbol;Acc:HGNC:30043]		PAG1	55824	NM_018440
ALDH18A1_SIG	ALDH18A1	ALDH18A1_SIG	ALDH18A1	SIG	38	-2.73505	0.00171922	0.0481767	-0.0178418	-0.0660185	0.00623701	-2.27359	5.67916	6.03605	5.5289	-0.507149	0.0229909	5.5028	2.2834	5.75549	5.36261	6.14838	0.785768	3.73796e-08	ENSG00000059573	ALDH18A1	protein_coding	10	-1	95605941	95656711	q24.1	aldehyde dehydrogenase 18 family member A1 [Source:HGNC Symbol;Acc:HGNC:9722]	ALDH18A1-related DeBarsy syndrome;Autosomal dominant cutis laxa;Autosomal dominant spastic paraplegia type 9A;Autosomal dominant spastic paraplegia type 9B;Autosomal recessive spastic paraplegia type 9B;Cutis laxa autosomal dominant 3;CUTIS LAXA AUTOSOMAL RECESSIVE TYPE IIIA;MENTAL RETARDATION-JOINT HYPERMOBILITY-SKIN LAXITY WITH OR WITHOUT METABOLIC ABNORMALITIES;Spastic paraplegia 9 autosomal d…	ALDH18A1	5832	NM_001017423;NM_001323412;NM_001323413;NM_001323414;NM_001323415;NM_001323416;NM_001323417;NM_001323418;NM_001323419;NM_002860
LRP11_SIG	LRP11	LRP11_SIG	LRP11	SIG	11	0.121393	-0.159764	-0.161412	-0.15907	0.00234147	0.90338	-1.67347	2.35873	3.14806	2.02638	-1.12168	0.0942354	4.90255	2.2833	0.502417	-0.0119023	1.01674	1.02864	9.46026e-07	ENSG00000120256	LRP11	protein_coding	6	-1	149818798	149864026	q25.1	LDL receptor related protein 11 [Source:HGNC Symbol;Acc:HGNC:16936]		LRP11	84918	NM_032832
HMGN3_TF	HMGN3	HMGN3_TF	HMGN3	TF	88	-1.26751	-0.0413615	-0.0237176	-0.0487905	-0.0250729	0.204975	-1.87974	6.25113	6.55854	6.1217	-0.436848	0.0601432	5.10846	2.28305	5.5079	5.16518	5.85061	0.685428	3.24793e-07	ENSG00000118418	HMGN3	protein_coding	6	-1	79201245	79234738	q14.1	high mobility group nucleosomal binding domain 3 [Source:HGNC Symbol;Acc:HGNC:12312]		HMGN3	9324	NM_001201362;NM_001201363;NM_001318884;NM_001318885;NM_001318886;NM_001318887;NM_001318888;NM_004242;NM_138730
SLC30A6_SIG	SLC30A6	SLC30A6_SIG	SLC30A6	SIG	84	-0.825527	-0.0543985	-0.0404631	-0.0602659	-0.0198028	0.409072	-0.743972	5.18284	5.24977	5.15465	-0.0951208	0.456893	3.97093	2.2818	3.09505	2.89397	3.29614	0.402166	7.15934e-05	ENSG00000152683	SLC30A6	protein_coding	2	1	32165841	32224379	p22.3	solute carrier family 30 member 6 [Source:HGNC Symbol;Acc:HGNC:19305]		SLC30A6	55676	NM_001193513;NM_001193514;NM_001193515;NM_001330476;NM_001330477;NM_001330478;NM_001330479;NM_017964
PIWIL2_SIG	PIWIL2	PIWIL2_SIG	PIWIL2	SIG	39	-0.402286	-0.207953	-0.203273	-0.209924	-0.00665151	0.687473							3.22582	2.281	-0.0831717	-0.240299	0.0739554	0.314254	0.00125611	ENSG00000197181	PIWIL2	protein_coding	8	1	22275316	22357568	p21.3	piwi like RNA-mediated gene silencing 2 [Source:HGNC Symbol;Acc:HGNC:17644]		PIWIL2	55124	NM_001135721;NM_001330480;NM_018068
RASSF1_SIG	RASSF1	RASSF1_SIG	RASSF1	SIG	13	0.698925	0.1266	0.118761	0.1299	0.0111387	0.484599	1.03312	6.79178	6.61978	6.8642	0.244423	0.301547	2.18804	2.2777	1.92288	1.82456	2.0212	0.196638	0.0286669	ENSG00000068028	RASSF1	protein_coding	3	-1	50329782	50340980	p21.31	Ras association domain family member 1 [Source:HGNC Symbol;Acc:HGNC:9882]	LUNG CANCER ALVEOLAR CELL CARCINOMA INCLUDED	RASSF1	11186	NM_001206957;NM_007182;NM_170712;NM_170713;NM_170714
SDR42E1_SIG	SDR42E1	SDR42E1_SIG	SDR42E1	SIG	10	2.30031	-0.417417	-0.533729	-0.368444	0.165286	0.0214306							3.22034	2.27712	0.138887	-0.111692	0.389466	0.501158	0.00128039	ENSG00000184860	SDR42E1	protein_coding	16	-1	81988855	82011481	q23.3	short chain dehydrogenase/reductase family 42E, member 1 [Source:HGNC Symbol;Acc:HGNC:29834]		SDR42E1	93517	NM_145168
BCAT1_SIG	BCAT1	BCAT1_SIG	BCAT1	SIG	29	-0.0709626	-0.0482721	-0.0463933	-0.0490631	-0.00266988	0.943428	-2.13513	5.47713	6.58644	5.01006	-1.57638	0.0327501	5.3478	2.2717	4.79942	4.44373	5.15511	0.711381	8.90302e-08	ENSG00000060982	BCAT1	protein_coding	12	-1	24810024	24949101	p12.1	branched chain amino acid transaminase 1 [Source:HGNC Symbol;Acc:HGNC:976]		BCAT1	586	NM_001178091;NM_001178092;NM_001178093;NM_001178094;NM_005504
CNOT6L_SIG	CNOT6L	CNOT6L_SIG	CNOT6L	SIG	19	0.438773	0.202584	0.19484	0.205844	0.011004	0.660826	-0.335079	7.10585	7.16167	7.08235	-0.0793182	0.737565	3.5434	2.26863	4.2719	4.115	4.42879	0.313795	0.000395	ENSG00000138767	CNOT6L	protein_coding	4	-1	77713387	77819615	q21.1	CCR4-NOT transcription complex subunit 6 like [Source:HGNC Symbol;Acc:HGNC:18042]		CNOT6L	246175	NM_001286790;NM_001365007;NM_144571
GABBR1_SIG	GABBR1	GABBR1_SIG	GABBR1	SIG	61	-0.310415	-0.0299361	-0.0238901	-0.0324817	-0.00859161	0.756245	-1.2319	7.08346	7.41489	6.9439	-0.470989	0.217985	4.43131	2.26233	-0.289876	-0.920014	0.340261	1.26028	9.36605e-06	ENSG00000204681	GABBR1	protein_coding	6	-1	29555629	29633976	p22.1	gamma-aminobutyric acid type B receptor subunit 1 [Source:HGNC Symbol;Acc:HGNC:4070]		GABBR1	2550	NM_001319053;NM_001470;NM_021903;NM_021904
GNAT2_SIG	GNAT2	GNAT2_SIG	GNAT2	SIG	11	-0.351949	-0.406598	-0.39829	-0.410096	-0.0118064	0.724876	-0.349677	-0.0123664	0.0998285	-0.0596063	-0.159435	0.726581	3.54467	2.2592	0.923556	0.67587	1.17124	0.495374	0.000393098	ENSG00000134183	GNAT2	protein_coding	1	-1	109603267	109619929	p13.3	G protein subunit alpha transducin 2 [Source:HGNC Symbol;Acc:HGNC:4394]	Achromatopsia;Achromatopsia 4;Progressive cone dystrophy	GNAT2	2780	NM_005272
ACP6_SIG	ACP6	ACP6_SIG	ACP6	SIG	17	-1.20006	-0.218456	-0.201772	-0.225481	-0.0237092	0.230116	-0.077887	3.87254	3.88591	3.86691	-0.018997	0.937918	3.27279	2.25914	4.88316	4.70564	5.06069	0.355053	0.00106493	ENSG00000162836	ACP6	protein_coding	1	-1	147629652	147670524	q21.2	acid phosphatase 6, lysophosphatidic [Source:HGNC Symbol;Acc:HGNC:29609]		ACP6	51205	NM_001323625;NM_016361
PNPLA2_SIG	PNPLA2	PNPLA2_SIG	PNPLA2	SIG	16	0.386674	0.127612	0.121055	0.130373	0.0093174	0.698998	1.34832	7.06472	6.8335	7.16208	0.328579	0.177556	1.84593	2.25868	3.15542	3.0911	3.21975	0.128651	0.064902	ENSG00000177666	PNPLA2	protein_coding	11	1	818914	825573	p15.5	patatin like phospholipase domain containing 2 [Source:HGNC Symbol;Acc:HGNC:30802]	NEUTRAL LIPID STORAGE DISEASE WITH MYOPATHY;Neutral lipid storage myopathy	PNPLA2	57104	NM_020376
HMMR_SIG	HMMR	HMMR_SIG	HMMR	SIG	9	-0.672923	-0.197499	-0.13301	-0.224652	-0.0916425	0.500996	-0.59389	5.17297	5.34777	5.09936	-0.248405	0.552586	3.78402	2.25576	5.08012	4.90731	5.25294	0.345634	0.000154313	ENSG00000072571	HMMR	protein_coding	5	1	163460203	163491941	q34	hyaluronan mediated motility receptor [Source:HGNC Symbol;Acc:HGNC:5012]	Breast Cancer	HMMR	3161	NM_001142556;NM_001142557;NM_012484;NM_012485
CLCN2_SIG	CLCN2	CLCN2_SIG	CLCN2	SIG	31	-0.371012	-0.0163058	-0.0123959	-0.0179521	-0.0055562	0.710629	-0.0934741	2.97668	2.9935	2.96959	-0.023909	0.925527	3.27908	2.25257	-0.306911	-0.46168	-0.152141	0.309539	0.00104145	ENSG00000114859	CLCN2	protein_coding	3	-1	184346185	184361650	q27.1	chloride voltage-gated channel 2 [Source:HGNC Symbol;Acc:HGNC:2020]	EPILEPSY IDIOPATHIC GENERALIZED SUSCEPTIBILITY TO 11;Hyperaldosteronism familial type II;Juvenile myoclonic epilepsy;LEUKOENCEPHALOPATHY WITH ATAXIA;Leukoencephalopathy with mild cerebellar ataxia and white matter edema	CLCN2	1181	NM_001171087;NM_001171088;NM_001171089;NM_004366
HPDL_SIG	HPDL	HPDL_SIG	HPDL	SIG	8	-1.88803	0.0132374	0.0342153	0.00440459	-0.0298107	0.059022	-0.908333	1.77331	2.03346	1.66377	-0.369694	0.363702	4.09079	2.25034	0.341176	-0.10437	0.786721	0.891091	4.29909e-05	ENSG00000186603	HPDL	protein_coding	1	1	45326905	45328533	p34.1	4-hydroxyphenylpyruvate dioxygenase like [Source:HGNC Symbol;Acc:HGNC:28242]		HPDL	84842	NM_032756
PCGF1_SIG	PCGF1	PCGF1_SIG	PCGF1	SIG	10	-0.547118	0.000215685	0.00955711	-0.00371755	-0.0132747	0.584298	0.176359	3.38147	3.35714	3.39172	0.0345798	0.860012	3.00119	2.24687	1.91684	1.73409	2.09958	0.365489	0.00268924	ENSG00000115289	PCGF1	protein_coding	2	-1	74505043	74507695	p13.1	polycomb group ring finger 1 [Source:HGNC Symbol;Acc:HGNC:17615]		PCGF1	84759	NM_032673
PIK3R5_SIG	PIK3R5	PIK3R5_SIG	PIK3R5	SIG	106	2.57769	0.109463	0.0576931	0.131261	0.0735678	0.00994628	2.72131	6.73264	6.17972	6.96544	0.785725	0.00650244	0.454977	2.24597	1.83506	1.81536	1.85476	0.0394074	0.649126	ENSG00000141506	PIK3R5	protein_coding	17	-1	8878911	8965712	p13.1	phosphoinositide-3-kinase regulatory subunit 5 [Source:HGNC Symbol;Acc:HGNC:30035]	Ataxia-oculomotor apraxia 3;Spinocerebellar ataxia with axonal neuropathy type 2	PIK3R5	23533	NM_001142633;NM_001251851;NM_001251852;NM_001251853;NM_001251855;NM_014308
ST3GAL6_SIG	ST3GAL6	ST3GAL6_SIG	ST3GAL6	SIG	25	0.0123361	0.0542882	0.0539621	0.0544256	0.000463502	0.990157	1.26822	3.52961	2.69293	3.8819	1.18897	0.20472	1.90615	2.24462	2.361	2.26353	2.45847	0.194942	0.0566308	ENSG00000064225	ST3GAL6	protein_coding	3	1	98732236	98821201	q12.1	ST3 beta-galactoside alpha-2,3-sialyltransferase 6 [Source:HGNC Symbol;Acc:HGNC:18080]		ST3GAL6	10402	NM_001271142;NM_001271145;NM_001271146;NM_001271147;NM_001271148;NM_001323352;NM_001323353;NM_001323358;NM_001323359;NM_001323360;NM_001323362;NM_001323363;NM_001323364;NM_001323365;NM_001323366;NM_001323367;NM_001323368;NM_006100
SHMT2_SIG	SHMT2	SHMT2_SIG	SHMT2	SIG	11	-2.09835	0.197885	0.244215	0.178378	-0.0658375	0.0358745	-1.92816	6.17565	6.46979	6.05181	-0.41798	0.0538353	5.10074	2.24335	7.34158	6.96384	7.71932	0.755479	3.38326e-07	ENSG00000182199	SHMT2	protein_coding	12	1	57229573	57234935	q13.3	serine hydroxymethyltransferase 2 [Source:HGNC Symbol;Acc:HGNC:10852]		SHMT2	6472	NM_001166356;NM_001166357;NM_001166358;NM_001166359;NM_005412
GPAM_SIG	GPAM	GPAM_SIG	GPAM	SIG	13	-1.59677	-0.0586503	-0.0343045	-0.0689012	-0.0345967	0.110318	-1.28543	4.14205	4.36194	4.04947	-0.312475	0.198642	4.45346	2.24013	3.76643	3.4611	4.07177	0.610679	8.44987e-06	ENSG00000119927	GPAM	protein_coding	10	-1	112149865	112215377	q25.2	glycerol-3-phosphate acyltransferase, mitochondrial [Source:HGNC Symbol;Acc:HGNC:24865]		GPAM	57678	NM_001244949;NM_020918
PPME1_SIG	PPME1	PPME1_SIG	PPME1	SIG	12	1.64382	-0.083211	-0.140616	-0.0590404	0.0815759	0.100214	0.386784	5.67482	5.6162	5.6995	0.0833034	0.698916	2.77367	2.23478	4.21088	4.09723	4.32452	0.227288	0.00554281	ENSG00000214517	PPME1	protein_coding	11	1	74171267	74254703	q13.4	protein phosphatase methylesterase 1 [Source:HGNC Symbol;Acc:HGNC:30178]		PPME1	51400	NM_001271593;NM_016147
MAP2K3_SIG	MAP2K3	MAP2K3_SIG	MAP2K3	SIG	14	2.02235	0.202531	0.155579	0.2223	0.0667207	0.0431398	2.09677	7.13013	6.6444	7.33464	0.69024	0.0360136	1.06061	2.23261	3.81016	3.76787	3.85244	0.0845724	0.288866	ENSG00000034152	MAP2K3	protein_coding	17	1	21284672	21315240	p11.2	mitogen-activated protein kinase kinase 3 [Source:HGNC Symbol;Acc:HGNC:6843]		MAP2K3	5606	NM_001316332;NM_002756;NM_145109
PSEN2_SIG	PSEN2	PSEN2_SIG	PSEN2	SIG	75	0.772344	-0.160946	-0.176407	-0.154436	0.0219707	0.439911	1.07744	1.44427	0.881737	1.68112	0.799384	0.281285	2.07925	2.23211	1.75496	1.66505	1.84487	0.179817	0.0375946	ENSG00000143801	PSEN2	protein_coding	1	1	226870184	226896105	q42.13	presenilin 2 [Source:HGNC Symbol;Acc:HGNC:9509]	ALZHEIMER DISEASE 4;Cardiomyopathy dilated 1V;Early-onset autosomal dominant Alzheimer disease;Familial isolated dilated cardiomyopathy	PSEN2	5664	NM_000447;NM_012486
ALDH9A1_SIG	ALDH9A1	ALDH9A1_SIG	ALDH9A1	SIG	10	0.285293	-0.0860279	-0.0922701	-0.0833997	0.00887039	0.775419	-0.207182	5.46195	5.48465	5.45239	-0.0322526	0.835868	3.35914	2.22877	4.88703	4.76158	5.01247	0.250889	0.000781841	ENSG00000143149	ALDH9A1	protein_coding	1	-1	165662216	165698863	q24.1	aldehyde dehydrogenase 9 family member A1 [Source:HGNC Symbol;Acc:HGNC:412]		ALDH9A1	223	NM_000696
SLC2A1_SIG	SLC2A1	SLC2A1_SIG	SLC2A1	SIG	12	1.48207	0.253792	0.165631	0.290913	0.125282	0.138323	1.35847	7.27228	6.8147	7.46494	0.650241	0.174315	1.78988	2.22622	3.63007	3.45871	3.80143	0.342716	0.0734731	ENSG00000117394	SLC2A1	protein_coding	1	-1	42925375	42959176	p34.2	solute carrier family 2 member 1 [Source:HGNC Symbol;Acc:HGNC:11005]	Childhood absence epilepsy;DYSTONIA 9;Encephalopathy due to GLUT1 deficiency;EPILEPSY IDIOPATHIC GENERALIZED SUSCEPTIBILITY TO 12;GLUT1 DEFICIENCY SYNDROME 1;GLUT1 DEFICIENCY SYNDROME 2;GLUT1 DEFICIENCY SYNDROME TYPE 1;GLUT1 DEFICIENCY SYNDROME TYPE 2;Hereditary cryohydrocytosis with reduced stomatin;Paroxysmal dystonic choreathetosis with episodic ataxia and spasticity;Paroxysmal exertion-induce…	SLC2A1	6513	NM_006516
ACSL3_SIG	ACSL3	ACSL3_SIG	ACSL3	SIG	4	-1.11387	0.11	0.121446	0.105181	-0.0162652	0.265335	-1.28794	5.57036	5.74693	5.49602	-0.25091	0.197768	4.43122	2.22263	4.35677	4.01607	4.69748	0.681412	9.37028e-06	ENSG00000123983	ACSL3	protein_coding	2	1	222860942	222944639	q36.1	acyl-CoA synthetase long chain family member 3 [Source:HGNC Symbol;Acc:HGNC:3570]		ACSL3	2181	NM_001354158;NM_001354159;NM_004457;NM_203372
LARP1B_SIG	LARP1B	LARP1B_SIG	LARP1B	SIG	36	0.117375	-0.045778	-0.0471183	-0.0452137	0.00190465	0.906563	-1.57371	4.09969	4.32592	4.00443	-0.321485	0.115555	4.71264	2.21956	2.58197	2.25512	2.90883	0.653713	2.44528e-06	ENSG00000138709	LARP1B	protein_coding	4	1	128061286	128222931	q28.2	La ribonucleoprotein domain family member 1B [Source:HGNC Symbol;Acc:HGNC:24704]		LARP1B	55132	NM_001278604;NM_001350531;NM_018078;NM_032239;NM_178043
BTAF1_SIG	BTAF1	BTAF1_SIG	BTAF1	SIG	9	0.664666	0.526503	0.51414	0.531709	0.0175696	0.506264	0.425502	7.62423	7.54311	7.65839	0.115283	0.670471	2.71202	2.21856	4.17686	4.00313	4.35059	0.347467	0.0066875	ENSG00000095564	BTAF1	protein_coding	10	1	91923770	92030325	q23.32	B-TFIID TATA-box binding protein associated factor 1 [Source:HGNC Symbol;Acc:HGNC:17307]		BTAF1	9044	NM_003972
BTAF1_TF	BTAF1	BTAF1_TF	BTAF1	TF	61	0.597328	0.269582	0.261402	0.273027	0.011625	0.550288	0.425502	7.62423	7.54311	7.65839	0.115283	0.670471	2.71202	2.21856	4.17686	4.00313	4.35059	0.347467	0.0066875	ENSG00000095564	BTAF1	protein_coding	10	1	91923770	92030325	q23.32	B-TFIID TATA-box binding protein associated factor 1 [Source:HGNC Symbol;Acc:HGNC:17307]		BTAF1	9044	NM_003972
CRYZ_SIG	CRYZ	CRYZ_SIG	CRYZ	SIG	3	0.984701	0.0949239	0.0804295	0.101027	0.0205973	0.324771	-1.5335	4.33547	4.65756	4.19985	-0.457708	0.125152	4.66998	2.21783	1.61868	1.20463	2.03273	0.828096	3.01227e-06	ENSG00000116791	CRYZ	protein_coding	1	-1	74705482	74733408	p31.1	crystallin zeta [Source:HGNC Symbol;Acc:HGNC:2419]		CRYZ	1429	NM_001130042;NM_001130043;NM_001134759;NM_001889
TCEANC_TF	TCEANC	TCEANC_TF	TCEANC	TF	106	2.09756	-0.0238187	-0.0565294	-0.0100458	0.0464835	0.0359442	0.983683	3.40353	3.24972	3.4683	0.218578	0.325271	2.15016	2.21596	2.07473	1.96051	2.18896	0.228451	0.0315426	ENSG00000176896	TCEANC	protein_coding	X	1	13653189	13681964	p22.2	transcription elongation factor A N-terminal and central domain containing [Source:HGNC Symbol;Acc:HGNC:28277]		TCEANC	170082	NM_001297563;NM_001297564;NM_152634
HVCN1_SIG	HVCN1	HVCN1_SIG	HVCN1	SIG	37	0.73633	0.00655281	-0.00213523	0.0102109	0.0123462	0.46153	0.135679	5.59413	5.55815	5.60928	0.0511274	0.892075	2.99516	2.21384	3.36859	2.99343	3.74375	0.750312	0.00274302	ENSG00000122986	HVCN1	protein_coding	12	-1	110627841	110704950	q24.11	hydrogen voltage gated channel 1 [Source:HGNC Symbol;Acc:HGNC:28240]		HVCN1	84329	NM_001040107;NM_001256413;NM_032369
ACAD9_SIG	ACAD9	ACAD9_SIG	ACAD9	SIG	18	-2.10961	-0.13886	-0.11339	-0.149585	-0.0361947	0.0348916	-0.342476	5.41028	5.44292	5.39654	-0.0463755	0.731993	3.46926	2.21097	3.45125	3.29653	3.60597	0.309439	0.000521901	ENSG00000177646	ACAD9	protein_coding	3	1	128879596	128916067	q21.3	acyl-CoA dehydrogenase family member 9 [Source:HGNC Symbol;Acc:HGNC:21497]	Acyl-CoA dehydrogenase 9 deficiency;acyl-CoA dehydrogenase family member type 9 deficiency;MITOCHONDRIAL COMPLEX I DEFICIENCY NUCLEAR TYPE 20	ACAD9	28976	NM_014049
NEK3_SIG	NEK3	NEK3_SIG	NEK3	SIG	33	0.925452	-0.00166	-0.0148257	0.00388344	0.0187091	0.354731	-0.515598	3.03704	3.20766	2.96521	-0.242452	0.606135	3.64054	2.20967	0.915373	0.713676	1.11707	0.403394	0.000272065	ENSG00000136098	NEK3	protein_coding	13	-1	52132639	52159861	q14.3	NIMA related kinase 3 [Source:HGNC Symbol;Acc:HGNC:7746]		NEK3	4752	NM_001146099;NM_002498;NM_152720
MPHOSPH8_SIG	MPHOSPH8	MPHOSPH8_SIG	MPHOSPH8	SIG	17	0.432092	0.0312513	0.0258379	0.0335306	0.00769277	0.665674	0.315409	6.91071	6.872	6.927	0.0550075	0.752451	2.809	2.20929	3.72151	3.59906	3.84397	0.244907	0.00496955	ENSG00000196199	MPHOSPH8	protein_coding	13	1	19633659	19673441	q12.11	M-phase phosphoprotein 8 [Source:HGNC Symbol;Acc:HGNC:29810]		MPHOSPH8	54737	NM_017520
PBX4_TF	PBX4	PBX4_TF	PBX4	TF	53	1.90878	-0.186502	-0.238254	-0.164712	0.0735423	0.0562905	-0.267418	1.31459	1.41977	1.27031	-0.149459	0.789147	3.38454	2.20414	-0.074522	-0.320189	0.171145	0.491334	0.00071297	ENSG00000105717	PBX4	protein_coding	19	-1	19561707	19618693	p13.11	PBX homeobox 4 [Source:HGNC Symbol;Acc:HGNC:13403]		PBX4	80714	NM_025245
ZNF681_TF	ZNF681	ZNF681_TF	ZNF681	TF	56	-0.969407	0.0768582	0.110065	0.0628762	-0.0471891	0.332342	-0.145488	4.05828	4.11913	4.03266	-0.0864733	0.884326	3.25639	2.19974	1.90017	1.72071	2.07962	0.358916	0.00112838	ENSG00000196172	ZNF681	protein_coding	19	-1	23739195	23758891	p12	zinc finger protein 681 [Source:HGNC Symbol;Acc:HGNC:26457]		ZNF681	148213	NM_138286
KAT2A_SIG	KAT2A	KAT2A_SIG	KAT2A	SIG	48	0.627389	-0.00301639	-0.0101991	7.93102e-06	0.0102071	0.530405	0.0391305	6.91239	6.90361	6.91609	0.0124853	0.968786	3.06826	2.19726	4.46391	4.31424	4.61359	0.29935	0.00215307	ENSG00000108773	KAT2A	protein_coding	17	-1	42113111	42121367	q21.2	lysine acetyltransferase 2A [Source:HGNC Symbol;Acc:HGNC:4201]		KAT2A	2648	NM_021078
LRRFIP1_SIG	LRRFIP1	LRRFIP1_SIG	LRRFIP1	SIG	29	0.32682	0.176627	0.172808	0.178234	0.00542644	0.743804	-1.01998	7.77913	7.91206	7.72317	-0.188887	0.307739	4.10896	2.18424	4.53421	4.2886	4.77982	0.491221	3.97438e-05	ENSG00000124831	LRRFIP1	protein_coding	2	1	237627587	237813682	q37.3	LRR binding FLII interacting protein 1 [Source:HGNC Symbol;Acc:HGNC:6702]		LRRFIP1	9208	NM_001137550;NM_001137552;NM_001137553;NM_004735
UGP2_SIG	UGP2	UGP2_SIG	UGP2	SIG	19	-0.342235	0.0592682	0.0630409	0.0576797	-0.00536114	0.732174	0.914291	6.92061	6.81859	6.96356	0.144971	0.360564	2.17257	2.18274	5.06297	4.85826	5.26768	0.409417	0.0298125	ENSG00000169764	UGP2	protein_coding	2	1	63840940	63891562	p15	UDP-glucose pyrophosphorylase 2 [Source:HGNC Symbol;Acc:HGNC:12527]		UGP2	7360	NM_001001521;NM_006759
AKT3_SIG	AKT3	AKT3_SIG	AKT3	SIG	27	0.950009	-0.19841	-0.22005	-0.189299	0.0307509	0.342107	-0.729503	3.73297	4.06151	3.59464	-0.466873	0.465694	3.80468	2.17448	3.33222	3.00666	3.65779	0.651127	0.000141989	ENSG00000117020	AKT3	protein_coding	1	-1	243488233	243851079	q44	AKT serine/threonine kinase 3 [Source:HGNC Symbol;Acc:HGNC:393]	Hemimegalencephaly;Hemimegalencephaly AKT3;MEGALENCEPHALY-POLYMICROGYRIA-POLYDACTYLY-HYDROCEPHALUS SYNDROME 2;Megalencephaly-polymicrogyria-postaxial polydactyly-hydrocephalus syndrome	AKT3	10000	NM_001206729;NM_005465;NM_181690
RNMT_SIG	RNMT	RNMT_SIG	RNMT	SIG	38	-0.248021	0.153645	0.157632	0.151966	-0.00566573	0.804118	-0.64418	6.19131	6.27737	6.15507	-0.122299	0.519458	3.71326	2.17017	3.67491	3.51319	3.83664	0.323442	0.000204604	ENSG00000101654	RNMT	protein_coding	18	1	13726660	13764558	p11.21	RNA guanine-7 methyltransferase [Source:HGNC Symbol;Acc:HGNC:10075]		RNMT	8731	NM_001308263;NM_003799
B4GALT4_SIG	B4GALT4	B4GALT4_SIG	B4GALT4	SIG	9	1.49595	0.0939608	0.0770699	0.101073	0.0240029	0.134666	2.67312	3.99121	3.69186	4.11726	0.425402	0.00751487	0.395018	2.1695	5.1061	5.09601	5.1162	0.0201894	0.692829	ENSG00000121578	B4GALT4	protein_coding	3	-1	119211732	119240946	q13.32	beta-1,4-galactosyltransferase 4 [Source:HGNC Symbol;Acc:HGNC:927]		B4GALT4	8702	NM_003778;NM_212543
AKR1E2_SIG	AKR1E2	AKR1E2_SIG	AKR1E2	SIG	11	2.45441	-0.30318	-0.404937	-0.260334	0.144603	0.0141116							3.06587	2.1679	3.01559	2.88406	3.14712	0.263063	0.00217039	ENSG00000165568	AKR1E2	protein_coding	10	1	4786629	4848062	p15.1	aldo-keto reductase family 1 member E2 [Source:HGNC Symbol;Acc:HGNC:23437]		AKR1E2	83592	NM_001040177;NM_001271021;NM_001271025
MAF_SIG	MAF	MAF_SIG	MAF	SIG	11	1.87857	-0.172538	-0.258887	-0.13618	0.122707	0.0603033	3.06042	3.99809	2.82863	4.49049	1.66186	0.00221028		2.16404						ENSG00000178573	MAF	protein_coding	16	-1	79585843	79600737	q23.2	MAF bZIP transcription factor [Source:HGNC Symbol;Acc:HGNC:6776]	Ayme-Gripp syndrome;Ayme-Gripp syndrome: CATARACT DEAFNESS INTELLECTUAL DISABILITY SEIZURES AND A DOWN SYNDROME-LIKE FACIES;Cataract 21 multiple types;CATARACT CONGENITAL CERULEAN TYPE 4;CATARACT PULVERULENT JUVENILE-ONSET MAF-RELATED;Cataract-microcornea syndrome;Cerulean cataract;Pulverulent cataract	MAF	4094	NM_001031804;NM_005360
MAF_TF	MAF	MAF_TF	MAF	TF	72	2.37001	-0.203031	-0.283566	-0.169122	0.114444	0.0177876	3.06042	3.99809	2.82863	4.49049	1.66186	0.00221028		2.16404						ENSG00000178573	MAF	protein_coding	16	-1	79585843	79600737	q23.2	MAF bZIP transcription factor [Source:HGNC Symbol;Acc:HGNC:6776]	Ayme-Gripp syndrome;Ayme-Gripp syndrome: CATARACT DEAFNESS INTELLECTUAL DISABILITY SEIZURES AND A DOWN SYNDROME-LIKE FACIES;Cataract 21 multiple types;CATARACT CONGENITAL CERULEAN TYPE 4;CATARACT PULVERULENT JUVENILE-ONSET MAF-RELATED;Cataract-microcornea syndrome;Cerulean cataract;Pulverulent cataract	MAF	4094	NM_001031804;NM_005360
FKBP4_SIG	FKBP4	FKBP4_SIG	FKBP4	SIG	8	1.90527	-0.0558407	-0.0841808	-0.043908	0.0402728	0.0567447	0.757302	5.29664	5.0787	5.38841	0.309704	0.448869	2.29795	2.16039	7.26975	7.19727	7.34223	0.144965	0.0215647	ENSG00000004478	FKBP4	protein_coding	12	1	2794970	2805423	p13.33	FKBP prolyl isomerase 4 [Source:HGNC Symbol;Acc:HGNC:3720]		FKBP4	2288	NM_002014
EIF3F_SIG	EIF3F	EIF3F_SIG	EIF3F	SIG	7	-0.81347	0.489506	0.502382	0.484084	-0.0182974	0.415949	-0.619821	8.02836	8.17709	7.96574	-0.211353	0.535375	3.67426	2.15981	6.42526	6.24958	6.60094	0.351367	0.000238541	ENSG00000175390	EIF3F	protein_coding	11	1	7970251	8001862	p15.4	eukaryotic translation initiation factor 3 subunit F [Source:HGNC Symbol;Acc:HGNC:3275]		EIF3F	8665	NM_003754
CFLAR_SIG	CFLAR	CFLAR_SIG	CFLAR	SIG	28	1.98582	-0.0297598	-0.0750115	-0.0107064	0.064305	0.0470537	1.12249	7.89289	7.64914	7.99552	0.346379	0.261654	1.91957	2.15106	2.35814	2.25226	2.46402	0.211758	0.054912
MYEF2_SIG	MYEF2	MYEF2_SIG	MYEF2	SIG	11	1.47592	-0.28367	-0.339544	-0.260144	0.0794	0.139966	0.871085	2.74288	2.13368	2.99938	0.865703	0.383708	2.1682	2.1491	3.79622	3.69549	3.89694	0.201447	0.0301434	ENSG00000104177	MYEF2	protein_coding	15	-1	48134632	48178353	q21.1	myelin expression factor 2 [Source:HGNC Symbol;Acc:HGNC:17940]		MYEF2	50804	NM_001301210;NM_016132
MYEF2_TF	MYEF2	MYEF2_TF	MYEF2	TF	62	1.37601	-0.130433	-0.159009	-0.118401	0.040608	0.168819	0.871085	2.74288	2.13368	2.99938	0.865703	0.383708	2.1682	2.1491	3.79622	3.69549	3.89694	0.201447	0.0301434	ENSG00000104177	MYEF2	protein_coding	15	-1	48134632	48178353	q21.1	myelin expression factor 2 [Source:HGNC Symbol;Acc:HGNC:17940]		MYEF2	50804	NM_001301210;NM_016132
SLC25A28_SIG	SLC25A28	SLC25A28_SIG	SLC25A28	SIG	8	1.99003	-0.0447725	-0.067408	-0.0352417	0.0321663	0.0465876	0.778866	5.65021	5.55558	5.69006	0.134477	0.436059	2.25984	2.14869	3.70526	3.55843	3.85209	0.29366	0.0238312	ENSG00000155287	SLC25A28	protein_coding	10	-1	99610522	99620609	q24.2	solute carrier family 25 member 28 [Source:HGNC Symbol;Acc:HGNC:23472]		SLC25A28	81894	NM_031212
CYFIP2_SIG	CYFIP2	CYFIP2_SIG	CYFIP2	SIG	62	0.69995	0.0545272	0.045618	0.0582785	0.0126605	0.483958	1.45764	7.81023	7.32465	8.01469	0.690045	0.144939	1.57992	2.14788	5.19593	5.1408	5.25107	0.110269	0.114125	ENSG00000055163	CYFIP2	protein_coding	5	1	157266079	157395595	q33.3	cytoplasmic FMR1 interacting protein 2 [Source:HGNC Symbol;Acc:HGNC:13760]	EPILEPTIC ENCEPHALOPATHY EARLY INFANTILE 65;Undetermined early-onset epileptic encephalopathy	CYFIP2	26999	NM_001037333;NM_001291721;NM_001291722;NM_014376
GDE1_SIG	GDE1	GDE1_SIG	GDE1	SIG	24	1.45267	0.0464237	0.0180933	0.0583522	0.0402589	0.146317	-0.599614	5.67488	5.75082	5.6429	-0.10792	0.548763	3.63205	2.14425	4.57042	4.37973	4.76111	0.381386	0.00028118	ENSG00000006007	GDE1	protein_coding	16	-1	19501693	19522123	p12.3	glycerophosphodiester phosphodiesterase 1 [Source:HGNC Symbol;Acc:HGNC:29644]		GDE1	51573	NM_001324066;NM_001324067;NM_016641
ARHGAP21_SIG	ARHGAP21	ARHGAP21_SIG	ARHGAP21	SIG	17	-0.539059	0.0350414	0.0475889	0.0297583	-0.0178306	0.589846	0.55873	5.65577	5.38906	5.76806	0.379003	0.576346	2.4632	2.13683	2.76844	2.62197	2.9149	0.292933	0.0137702	ENSG00000107863	ARHGAP21	protein_coding	10	-1	24583609	24723887	p12.1	Rho GTPase activating protein 21 [Source:HGNC Symbol;Acc:HGNC:23725]		ARHGAP21	57584	NM_001367448;NM_001367454;NM_020824
SIRPG_SIG	SIRPG	SIRPG_SIG	SIRPG	SIG	25	2.4779	-0.353627	-0.526599	-0.280797	0.245802	0.0132158	3.01941	2.30428	0.841147	2.92033	2.07919	0.00253265		2.13505						ENSG00000089012	SIRPG	protein_coding	20	-1	1629152	1657779	p13	signal regulatory protein gamma [Source:HGNC Symbol;Acc:HGNC:15757]		SIRPG	55423	NM_001039508;NM_018556;NM_080816
KLHL21_SIG	KLHL21	KLHL21_SIG	KLHL21	SIG	41	1.01509	-0.000363929	-0.0138759	0.00532531	0.0192012	0.310061	0.696216	5.59195	5.45164	5.65103	0.199388	0.486294	2.31971	2.13258	3.10977	2.98305	3.2365	0.253454	0.0203568	ENSG00000162413	KLHL21	protein_coding	1	-1	6590724	6614607	p36.31	kelch like family member 21 [Source:HGNC Symbol;Acc:HGNC:29041]		KLHL21	9903	NM_001324309;NM_014851
ASL_SIG	ASL	ASL_SIG	ASL	SIG	18	0.44177	-0.00652692	-0.0109994	-0.00464376	0.00635567	0.658655	-0.0975874	4.86448	4.88196	4.85712	-0.0248347	0.92226	3.11103	2.13083	2.24563	2.10058	2.39067	0.290097	0.00186433	ENSG00000126522	ASL	protein_coding	7	1	66075798	66093558	q11.21	argininosuccinate lyase [Source:HGNC Symbol;Acc:HGNC:746]	Argininosuccinate Lyase Deficiency;ARGININOSUCCINIC ACIDURIA	ASL	435	NM_000048;NM_001024943;NM_001024944;NM_001024946
CD1C_SIG	CD1C	CD1C_SIG	CD1C	SIG	43	2.70414	-0.0253194	-0.065973	-0.00820207	0.0577709	0.00684805	3.01197	3.32403	1.69953	4.00802	2.30849	0.00259562		2.12978						ENSG00000158481	CD1C	protein_coding	1	1	158289923	158294774	q23.1	CD1c molecule [Source:HGNC Symbol;Acc:HGNC:1636]		CD1C	911	NM_001765
LRSAM1_SIG	LRSAM1	LRSAM1_SIG	LRSAM1	SIG	17	1.29518	0.113735	0.101112	0.11905	0.0179378	0.195257	0.812557	5.06764	4.94723	5.11833	0.1711	0.416472	2.19702	2.12809	0.632815	0.498363	0.767266	0.268903	0.0280188	ENSG00000148356	LRSAM1	protein_coding	9	1	127451486	127503501	q33.3	leucine rich repeat and sterile alpha motif containing 1 [Source:HGNC Symbol;Acc:HGNC:25135]	CHARCOT-MARIE-TOOTH DISEASE AXONAL TYPE 2P;Charcot-Marie-Tooth disease type 2P	LRSAM1	90678	NM_001005373;NM_001005374;NM_001190723;NM_138361
PIF1_SIG	PIF1	PIF1_SIG	PIF1	SIG	10	-0.927063	0.0160461	0.0648746	-0.00451321	-0.0693878	0.353894	-0.764559	3.78885	3.99554	3.70182	-0.293719	0.444534	3.77375	2.12782	3.39091	3.15157	3.63025	0.478678	0.000160813	ENSG00000140451	PIF1	protein_coding	15	-1	64815632	64825668	q22.31	PIF1 5'-to-3' DNA helicase [Source:HGNC Symbol;Acc:HGNC:26220]		PIF1	80119	NM_001286496;NM_001286497;NM_001286499;NM_025049
MYO5A_SIG	MYO5A	MYO5A_SIG	MYO5A	SIG	7	0.955057	0.199208	0.187128	0.204294	0.0171663	0.339549	0.307773	6.3893	6.34629	6.40742	0.0611224	0.758255	2.69732	2.12492	2.64398	2.46926	2.8187	0.349443	0.00698994	ENSG00000197535	MYO5A	protein_coding	15	-1	52307283	52529050	q21.2	myosin VA [Source:HGNC Symbol;Acc:HGNC:7602]	ELEJALDE SYNDROME;Griscelli syndrome type 1;GRISCELLI SYNDROME TYPE 1;Griscelli syndrome type 3;Neuroectodermal melanolysosomal disease	MYO5A	4644	NM_000259;NM_001142495
JAK2_SIG	JAK2	JAK2_SIG	JAK2	SIG	23	2.45138	0.158965	0.126786	0.172514	0.0457283	0.0142311	2.18115	6.09126	5.77004	6.22651	0.456472	0.029172	0.822981	2.12424	3.57614	3.53962	3.61266	0.0730393	0.410519	ENSG00000096968	JAK2	protein_coding	9	1	4984390	5128183	p24.1	Janus kinase 2 [Source:HGNC Symbol;Acc:HGNC:6192]	BUDD-CHIARI SYNDROME;ERYTHROCYTOSIS FAMILIAL 1;Essential thrombocythemia;Familial thrombocytosis;LEUKEMIA ACUTE MYELOID;MYELOFIBROSIS MYELOFIBROSIS WITH MYELOID METAPLASIA INCLUDED;POLYCYTHEMIA VERA;Primary myelofibrosis;THROMBOCYTHEMIA 3	JAK2	3717	NM_001322194;NM_001322195;NM_001322196;NM_001322198;NM_001322199;NM_001322204;NM_004972
MIF4GD_SIG	MIF4GD	MIF4GD_SIG	MIF4GD	SIG	15	1.65394	-0.0323954	-0.0561259	-0.0224036	0.0337223	0.0981402	2.01275	4.71536	4.43108	4.83506	0.403982	0.0441411	0.987809	2.12171	2.2936	2.25292	2.33427	0.0813527	0.323246	ENSG00000125457	MIF4GD	protein_coding	17	-1	75266228	75271227	q25.1	MIF4G domain containing [Source:HGNC Symbol;Acc:HGNC:24030]		MIF4GD	57409	NM_001242498;NM_001242500;NM_001242501;NM_001365751;NM_001365755;NM_020679
LPIN2_SIG	LPIN2	LPIN2_SIG	LPIN2	SIG	13	2.09779	0.116765	0.0849583	0.130157	0.0451984	0.035924	1.11527	7.55059	7.37339	7.6252	0.25181	0.264734	1.88217	2.11951	2.22314	2.13191	2.31437	0.182468	0.0598132	ENSG00000101577	LPIN2	protein_coding	18	-1	2916994	3013315	p11.31	lipin 2 [Source:HGNC Symbol;Acc:HGNC:14450]	MAJEED SYNDROME	LPIN2	9663	NM_014646
ANKZF1_TF	ANKZF1	ANKZF1_TF	ANKZF1	TF	119	0.469388	0.00624161	0.00239456	0.00786142	0.00546687	0.638792	0.167331	6.87628	6.85598	6.88483	0.0288537	0.86711	2.82818	2.11814	2.04162	1.78719	2.29604	0.508847	0.00468137	ENSG00000163516	ANKZF1	protein_coding	2	1	219229757	219236669	q35	ankyrin repeat and zinc finger domain containing 1 [Source:HGNC Symbol;Acc:HGNC:25527]		ANKZF1	55139	NM_001042410;NM_001282792;NM_018089
PFKFB1_SIG	PFKFB1	PFKFB1_SIG	PFKFB1	SIG	10	2.11831	-0.0588011	-0.0871148	-0.0468795	0.0402353	0.0341491							2.98598	2.11141	0.530578	0.392565	0.668591	0.276027	0.00282672	ENSG00000158571	PFKFB1	protein_coding	X	-1	54932961	54998534	p11.21	6-phosphofructo-2-kinase/fructose-2,6-biphosphatase 1 [Source:HGNC Symbol;Acc:HGNC:8872]		PFKFB1	5207	NM_001271804;NM_001271805;NM_002625
NSF_SIG	NSF	NSF_SIG	NSF	SIG	5	0.563229	0.122563	0.117426	0.124725	0.00729873	0.573279	0.381079	5.67872	5.63995	5.69505	0.0551013	0.703145	2.60412	2.11085	3.12357	3.00473	3.24241	0.237683	0.00921118	ENSG00000073969	NSF	protein_coding	17	1	46590669	46757464	q21.31	N-ethylmaleimide sensitive factor, vesicle fusing ATPase [Source:HGNC Symbol;Acc:HGNC:8016]		NSF	4905	NM_006178
TG_SIG	TG	TG_SIG	TG	SIG	16	2.28507	-0.102054	-0.135015	-0.0881753	0.0468399	0.0223088							2.98512	2.1108	-0.696098	-0.822981	-0.569216	0.253765	0.00283467	ENSG00000042832	TG	protein_coding	8	1	132866958	133134903	q24.22	thyroglobulin [Source:HGNC Symbol;Acc:HGNC:11764]	AUTOIMMUNE THYROID DISEASE SUSCEPTIBILITY TO 3;Familial thyroid dyshormonogenesis;THYROID DYSHORMONOGENESIS 3	TG	7038	NM_003235
METTL4_SIG	METTL4	METTL4_SIG	METTL4	SIG	10	2.44886	-0.0829802	-0.110874	-0.0712356	0.0396382	0.0143308	0.734691	4.60424	4.51589	4.64145	0.125559	0.462527	2.24978	2.11034	3.86932	3.79587	3.94277	0.146896	0.0244631	ENSG00000101574	METTL4	protein_coding	18	-1	2537525	2571509	p11.32	methyltransferase like 4 [Source:HGNC Symbol;Acc:HGNC:24726]		METTL4	64863	NM_001308401;NM_022840
GOLGB1_SIG	GOLGB1	GOLGB1_SIG	GOLGB1	SIG	19	0.173825	0.365333	0.361708	0.36686	0.005152	0.862003	-0.0440047	7.17083	7.17649	7.16845	-0.00804228	0.964901	3.02224	2.10593	2.5424	2.26187	2.82293	0.561058	0.00250911	ENSG00000173230	GOLGB1	protein_coding	3	-1	121663199	121749767	q13.33	golgin B1 [Source:HGNC Symbol;Acc:HGNC:4429]		GOLGB1	2804	NM_001256486;NM_001256487;NM_001256488;NM_001366282;NM_001366283;NM_001366284;NM_004487
LY6G5C_SIG	LY6G5C	LY6G5C_SIG	LY6G5C	SIG	10	0.182932	-0.22419	-0.228177	-0.222511	0.00566656	0.854851	2.97225	1.05265	0.180694	1.41979	1.23909	0.00295625		2.1017						ENSG00000204428	LY6G5C	protein_coding	6	-1	31676684	31684040	p21.33	lymphocyte antigen 6 family member G5C [Source:HGNC Symbol;Acc:HGNC:13932]		LY6G5C	80741	NM_025262
UBE2A_SIG	UBE2A	UBE2A_SIG	UBE2A	SIG	17	-0.340049	0.175163	0.179615	0.173288	-0.00632683	0.73382	-1.07728	6.34471	6.52025	6.2708	-0.249447	0.281354	4.04636	2.09946	5.00604	4.79774	5.21435	0.41661	5.20202e-05	ENSG00000077721	UBE2A	protein_coding	X	1	119574536	119591083	q24	ubiquitin conjugating enzyme E2 A [Source:HGNC Symbol;Acc:HGNC:12472]	MENTAL RETARDATION X-LINKED SYNDROMIC NASCIMENTO TYPE;UBE2A-Related X-Linked Syndromic Mental Retardation;X-linked intellectual disability Nascimento type	UBE2A	7319	NM_001282161;NM_003336;NM_181762
RPS6KA3_SIG	RPS6KA3	RPS6KA3_SIG	RPS6KA3	SIG	47	2.36818	0.143299	0.1186	0.153698	0.0350982	0.0178759	0.404964	7.16604	7.10747	7.1907	0.0832229	0.685504	2.56014	2.09664	2.33246	2.17157	2.49335	0.321785	0.0104631	ENSG00000177189	RPS6KA3	protein_coding	X	-1	20149911	20267519	p22.12	ribosomal protein S6 kinase A3 [Source:HGNC Symbol;Acc:HGNC:10432]	COFFIN-LOWRY SYNDROME;Coffin-Lowry Syndrome 2 RPS6KA3 XLD;Coffin-Lowry Syndrome 2 RPS6KA3 XLR;MENTAL RETARDATION X-LINKED 19;Symptomatic form of Coffin-Lowry syndrome in female carriers;X-linked non-syndromic intellectual disability	RPS6KA3	6197	NM_004586
ACTN1_SIG	ACTN1	ACTN1_SIG	ACTN1	SIG	55	2.0259	0.0387885	-0.00163049	0.055807	0.0574375	0.0427754	2.96202	7.68597	7.14489	7.91379	0.768904	0.00305626		2.09447						ENSG00000072110	ACTN1	protein_coding	14	-1	68874143	68979440	q24.1	actinin alpha 1 [Source:HGNC Symbol;Acc:HGNC:163]	Autosomal dominant macrothrombocytopenia;BLEEDING DISORDER PLATELET-TYPE 15	ACTN1	87	NM_001102;NM_001130004;NM_001130005
GPI_SIG	GPI	GPI_SIG	GPI	SIG	6	1.31699	0.248537	0.209791	0.26485	0.0550593	0.187841	0.486082	7.29881	7.1962	7.34202	0.145822	0.626909	2.47392	2.09304	6.84441	6.73233	6.95649	0.224155	0.013364	ENSG00000105220	GPI	protein_coding	19	1	34359480	34402413	q13.11	glucose-6-phosphate isomerase [Source:HGNC Symbol;Acc:HGNC:4458]	Hemolytic anemia due to glucophosphate isomerase deficiency;HEMOLYTIC ANEMIA NONSPHEROCYTIC DUE TO GLUCOSE PHOSPHATE ISOMERASE DEFICIENCY	GPI	2821	NM_000175;NM_001184722;NM_001289789;NM_001289790;NM_001329909;NM_001329910;NM_001329911
SUZ12_SIG	SUZ12	SUZ12_SIG	SUZ12	SIG	17	-0.805722	0.108822	0.118068	0.104929	-0.0131383	0.420403	-0.885366	6.76721	6.88681	6.71685	-0.169964	0.375959	3.83871	2.08833	6.08405	5.90906	6.25904	0.349983	0.000123683	ENSG00000178691	SUZ12	protein_coding	17	1	31937007	32001038	q11.2	SUZ12, polycomb repressive complex 2 subunit [Source:HGNC Symbol;Acc:HGNC:17101]	Endometrial stromal sarcoma;Weaver syndrome	SUZ12	23512	NM_001321207;NM_015355
PDP1_SIG	PDP1	PDP1_SIG	PDP1	SIG	23	0.279893	-0.0165144	-0.0190694	-0.0154386	0.00363073	0.77956	0.00459606	4.54319	4.54262	4.54343	0.000814731	0.996333	2.94802	2.08782	1.98435	1.85184	2.11687	0.265028	0.00319815	ENSG00000164951	PDP1	protein_coding	8	1	93857807	93926068	q22.1	pyruvate dehyrogenase phosphatase catalytic subunit 1 [Source:HGNC Symbol;Acc:HGNC:9279]	Pyruvate dehydrogenase phosphatase deficiency	PDP1	54704	NM_001161779;NM_001161780;NM_001161781;NM_018444
ARSB_SIG	ARSB	ARSB_SIG	ARSB	SIG	9	0.976218	0.0322413	0.021241	0.0368729	0.0156319	0.328957	0.526998	4.41134	4.32957	4.44578	0.116205	0.598195	2.42342	2.08626	2.03179	1.90039	2.1632	0.262805	0.0153751	ENSG00000113273	ARSB	protein_coding	5	-1	78777209	78986087	q14.1	arylsulfatase B [Source:HGNC Symbol;Acc:HGNC:714]	MUCOPOLYSACCHARIDOSIS TYPE 6;Mucopolysaccharidosis type 6 rapidly progressing;Mucopolysaccharidosis type 6 slowly progressing;MUCOPOLYSACCHARIDOSIS TYPE VI	ARSB	411	NM_000046;NM_198709
U2AF1L4_SIG	U2AF1L4	U2AF1L4_SIG	U2AF1L4	SIG	9	1.73681	0.0515436	0.0138629	0.0674091	0.0535462	0.0824213	0.970627	4.22444	4.03933	4.30239	0.26306	0.331734	1.97797	2.08497	2.50885	2.41718	2.60052	0.183345	0.047932	ENSG00000161265	U2AF1L4	protein_coding	19	-1	35742464	35745445	q13.12	U2 small nuclear RNA auxiliary factor 1 like 4 [Source:HGNC Symbol;Acc:HGNC:23020]		U2AF1L4	199746	NM_001040425;NM_144987
RABGGTA_SIG	RABGGTA	RABGGTA_SIG	RABGGTA	SIG	24	1.9904	0.0387056	0.00531072	0.0527666	0.0474559	0.0465473	0.45437	4.92798	4.86666	4.9538	0.0871329	0.649563	2.48916	2.08139	2.95968	2.83368	3.08568	0.251994	0.0128044	ENSG00000100949	RABGGTA	protein_coding	14	-1	24265538	24271739	q12	Rab geranylgeranyltransferase subunit alpha [Source:HGNC Symbol;Acc:HGNC:9795]		RABGGTA	5875	NM_004581;NM_182836
GALNT10_SIG	GALNT10	GALNT10_SIG	GALNT10	SIG	12	2.02552	0.0529854	0.000537723	0.0750686	0.0745309	0.0428144	2.51611	5.80585	5.40216	5.97583	0.573672	0.0118657	0.423987	2.07897	3.10845	3.09223	3.12467	0.0324403	0.671575	ENSG00000164574	GALNT10	protein_coding	5	1	154190730	154420984	q33.2	polypeptide N-acetylgalactosaminyltransferase 10 [Source:HGNC Symbol;Acc:HGNC:19873]		GALNT10	55568	NM_198321
MTIF3_SIG	MTIF3	MTIF3_SIG	MTIF3	SIG	20	0.0653297	-0.0103658	-0.0110733	-0.0100679	0.0010054	0.947911	0.99784	5.71607	5.57594	5.77507	0.19913	0.318357	1.94213	2.07887	2.19424	2.12438	2.2641	0.139729	0.052121	ENSG00000122033	MTIF3	protein_coding	13	-1	27435643	27450591	q12.2	mitochondrial translational initiation factor 3 [Source:HGNC Symbol;Acc:HGNC:29788]		MTIF3	219402	NM_001166261;NM_001166262;NM_001166263;NM_152912
TPP1_SIG	TPP1	TPP1_SIG	TPP1	SIG	35	1.90385	0.0514659	0.0277318	0.0614592	0.0337273	0.0569298	1.69751	8.0523	7.82421	8.14833	0.324119	0.0895999	1.24176	2.07838	1.85204	1.79493	1.90916	0.114228	0.214326	ENSG00000166340	TPP1	protein_coding	11	-1	6612768	6619448	p15.4	tripeptidyl peptidase 1 [Source:HGNC Symbol;Acc:HGNC:2073]	CEROID LIPOFUSCINOSIS NEURONAL 2;Childhood-onset autosomal recessive slowly progressive spinocerebellar ataxia;CLN2 disease;NEURONAL CEROID LIPOFUSCINOSIS TYPE 2;Spinocerebellar ataxia autosomal recessive 7	TPP1	1200	NM_000391
MAN2B2_SIG	MAN2B2	MAN2B2_SIG	MAN2B2	SIG	29	1.77583	0.108508	0.0848006	0.11849	0.0336889	0.0757616	1.62134	5.88812	5.6758	5.97751	0.301709	0.104945	1.31408	2.07566	3.97754	3.93566	4.01942	0.083766	0.188819	ENSG00000013288	MAN2B2	protein_coding	4	1	6575175	6623362	p16.1	mannosidase alpha class 2B member 2 [Source:HGNC Symbol;Acc:HGNC:29623]		MAN2B2	23324	NM_001292038;NM_015274
SEPSECS_SIG	SEPSECS	SEPSECS_SIG	SEPSECS	SIG	32	-0.735662	-0.0217163	-0.0113107	-0.0260976	-0.0147869	0.461937	-0.555897	5.00177	5.07312	4.97172	-0.101397	0.578281	3.48762	2.07304	3.35317	3.17205	3.53429	0.362239	0.000487339	ENSG00000109618	SEPSECS	protein_coding	4	-1	25120014	25160449	p15.2	Sep (O-phosphoserine) tRNA:Sec (selenocysteine) tRNA synthase [Source:HGNC Symbol;Acc:HGNC:30605]	Pontocerebellar hypoplasia type 2;PONTOCEREBELLAR HYPOPLASIA TYPE 2D;Progressive cerebello-cerebral atrophy	SEPSECS	51091	NM_016955
FOXRED2_SIG	FOXRED2	FOXRED2_SIG	FOXRED2	SIG	8	-2.24062	0.198042	0.251808	0.175403	-0.0764053	0.0250505	-0.611654	4.1162	4.23751	4.06513	-0.172384	0.540767	3.54173	2.07188	1.10613	0.876442	1.33582	0.459382	0.000397505	ENSG00000100350	FOXRED2	protein_coding	22	-1	36487190	36507101	q12.3	FAD dependent oxidoreductase domain containing 2 [Source:HGNC Symbol;Acc:HGNC:26264]		FOXRED2	80020	NM_001102371;NM_024955
ODC1_SIG	ODC1	ODC1_SIG	ODC1	SIG	38	0.068821	-0.107473	-0.108726	-0.106946	0.00178085	0.945132	-0.0687276	6.31637	6.33863	6.30699	-0.0316404	0.945206	2.99617	2.07002	7.34301	7.22381	7.46222	0.238409	0.0027339	ENSG00000115758	ODC1	protein_coding	2	-1	10439968	10448327	p25.1	ornithine decarboxylase 1 [Source:HGNC Symbol;Acc:HGNC:8109]		ODC1	4953	NM_001287188;NM_001287189;NM_001287190;NM_002539
CRIM1_SIG	CRIM1	CRIM1_SIG	CRIM1	SIG	31	-1.1244	0.218626	0.244442	0.207756	-0.0366863	0.260844	-1.36424	5.68407	6.27094	5.43697	-0.833969	0.172491	4.29084	2.06942	1.04987	0.688263	1.41147	0.723206	1.77997e-05	ENSG00000150938	CRIM1	protein_coding	2	1	36355778	36551135	p22.2	cysteine rich transmembrane BMP regulator 1 [Source:HGNC Symbol;Acc:HGNC:2359]	Colobomatous macrophthalmia with microcornea syndrome;Colobomatous macrophthalmia-microcornea syndrome	CRIM1	51232	NM_016441
SUV39H2_SIG	SUV39H2	SUV39H2_SIG	SUV39H2	SIG	57	-1.65834	-0.0200479	0.026467	-0.0396331	-0.0661002	0.097248	-1.47524	4.58675	4.88679	4.46043	-0.426362	0.140149	4.39446	2.0642	2.95378	2.68341	3.22415	0.540736	1.11051e-05	ENSG00000152455	SUV39H2	protein_coding	10	1	14878820	14904315	p13	suppressor of variegation 3-9 homolog 2 [Source:HGNC Symbol;Acc:HGNC:17287]		SUV39H2	79723	NM_001193424;NM_001193425;NM_001193426;NM_001193427;NM_024670
AQP3_SIG	AQP3	AQP3_SIG	AQP3	SIG	19	2.98698	-0.355416	-0.531681	-0.281199	0.250482	0.00281748	2.91868	3.81618	2.78917	4.24861	1.45944	0.00351514		2.06382						ENSG00000165272	AQP3	protein_coding	9	-1	33441156	33447596	p13.3	aquaporin 3 (Gill blood group) [Source:HGNC Symbol;Acc:HGNC:636]	GIL BLOOD GROUP	AQP3	360	NM_001318144;NM_004925
INPP5B_SIG	INPP5B	INPP5B_SIG	INPP5B	SIG	2	-1.80468	-0.0285619	0.00938002	-0.0445375	-0.0539175	0.0711252	-0.745909	5.93898	6.02987	5.90071	-0.12916	0.455723	3.66364	2.06315	3.37865	3.19496	3.56233	0.367372	0.000248655	ENSG00000204084	INPP5B	protein_coding	1	-1	37860697	37947057	p34.3	inositol polyphosphate-5-phosphatase B [Source:HGNC Symbol;Acc:HGNC:6077]		INPP5B	3633	NM_001297434;NM_001350227;NM_001350228;NM_001365820;NM_001365821;NM_001365822;NM_001365825;NM_005540
GTF2H2_SIG	GTF2H2	GTF2H2_SIG	GTF2H2	SIG	1	-1.75642	0.0510583	0.0817266	0.0381453	-0.0435813	0.0790163	-0.116576	2.34946	2.37857	2.3372	-0.0413678	0.907196	3.03336	2.06248	3.29334	3.14237	3.44432	0.30195	0.00241846	ENSG00000145736	GTF2H2	protein_coding	5	-1	71032670	71067689	q13.2	general transcription factor IIH subunit 2 [Source:HGNC Symbol;Acc:HGNC:4656]		GTF2H2	2966;728340	NM_001515
GTF2H2_TF	GTF2H2	GTF2H2_TF	GTF2H2	TF	3	-1.32953	-0.149874	-0.135218	-0.156045	-0.0208268	0.183673	-0.116576	2.34946	2.37857	2.3372	-0.0413678	0.907196	3.03336	2.06248	3.29334	3.14237	3.44432	0.30195	0.00241846	ENSG00000145736	GTF2H2	protein_coding	5	-1	71032670	71067689	q13.2	general transcription factor IIH subunit 2 [Source:HGNC Symbol;Acc:HGNC:4656]		GTF2H2	2966;728340	NM_001515
ACVR2A_SIG	ACVR2A	ACVR2A_SIG	ACVR2A	SIG	42	2.90655	-0.130527	-0.183053	-0.10841	0.0746429	0.00365435	2.91531	1.60242	0.63666	2.00906	1.3724	0.00355334		2.06144						ENSG00000121989	ACVR2A	protein_coding	2	1	147844517	147930826	q22.3	activin A receptor type 2A [Source:HGNC Symbol;Acc:HGNC:173]		ACVR2A	92	NM_001278579;NM_001278580;NM_001616
PWP2_SIG	PWP2	PWP2_SIG	PWP2	SIG	8	-0.371332	0.0692834	0.0762764	0.066339	-0.00993735	0.710391	0.553103	5.44286	5.35062	5.48171	0.131091	0.580193	2.36048	2.06021	4.50474	4.36795	4.64154	0.273593	0.0182514	ENSG00000241945	PWP2	protein_coding	21	1	44107373	44131181	q22.3	PWP2, small subunit processome component [Source:HGNC Symbol;Acc:HGNC:9711]		PWP2	5822	NM_005049
NSUN7_SIG	NSUN7	NSUN7_SIG	NSUN7	SIG	30	-0.0486983	0.0288237	0.0299117	0.0283656	-0.00154612	0.96116	-1.44866	2.3167	2.92107	2.06223	-0.858847	0.147433	4.3577	2.05701	-0.656738	-0.967271	-0.346206	0.621065	1.31433e-05	ENSG00000179299	NSUN7	protein_coding	4	1	40749925	40811184	p14	NOP2/Sun RNA methyltransferase family member 7 [Source:HGNC Symbol;Acc:HGNC:25857]		NSUN7	79730	NM_001330648;NM_024677
RBM44_SIG	RBM44	RBM44_SIG	RBM44	SIG	20	0.146838	-0.0986121	-0.10103	-0.0975941	0.00343587	0.88326	-1.16594	0.90481	1.19724	0.78168	-0.415563	0.243639	4.06603	2.05067	-0.428345	-0.72518	-0.131509	0.593671	4.78209e-05	ENSG00000177483	RBM44	protein_coding	2	1	237798389	237842808	q37.3	RNA binding motif protein 44 [Source:HGNC Symbol;Acc:HGNC:24756]		RBM44	375316	NM_001080504
ATP2B1_SIG	ATP2B1	ATP2B1_SIG	ATP2B1	SIG	13	2.54636	0.0161298	-0.0261599	0.0339359	0.0600958	0.0108852	0.705479	5.97086	5.83646	6.02745	0.190995	0.480512	2.19455	2.05063	3.52787	3.42296	3.63279	0.209829	0.0281956	ENSG00000070961	ATP2B1	protein_coding	12	-1	89588049	89709300	q21.33	ATPase plasma membrane Ca2+ transporting 1 [Source:HGNC Symbol;Acc:HGNC:814]		ATP2B1	490	NM_001001323;NM_001366520;NM_001366521;NM_001366522;NM_001366523;NM_001366526;NM_001366527;NM_001366530;NM_001682
SLK_SIG	SLK	SLK_SIG	SLK	SIG	11	1.35133	0.124122	0.107217	0.13124	0.0240234	0.176589	0.936393	6.63947	6.52874	6.68609	0.157351	0.349071	1.96347	2.05051	4.36015	4.25038	4.46992	0.219532	0.0495919	ENSG00000065613	SLK	protein_coding	10	1	103967140	104029233	q24.33	STE20 like kinase [Source:HGNC Symbol;Acc:HGNC:11088]		SLK	9748	NM_001304743;NM_014720
CTH_SIG	CTH	CTH_SIG	CTH	SIG	16	0.535485	-0.0764904	-0.0864412	-0.0723006	0.0141406	0.592314							2.89751	2.04885	2.04248	1.61137	2.47358	0.862218	0.00376142	ENSG00000116761	CTH	protein_coding	1	1	70411218	70439851	p31.1	cystathionine gamma-lyase [Source:HGNC Symbol;Acc:HGNC:2501]	CYSTATHIONINURIA	CTH	1491	NM_001190463;NM_001902;NM_153742
LMLN_SIG	LMLN	LMLN_SIG	LMLN	SIG	15	0.830334	-0.120722	-0.129744	-0.116923	0.0128216	0.40635	0.459691	3.10834	3.00475	3.15195	0.147206	0.645738	2.4353	2.04706	0.2083	0.0869968	0.329603	0.242606	0.0148796	ENSG00000185621	LMLN	protein_coding	3	1	197960200	198043720	q29	leishmanolysin like peptidase [Source:HGNC Symbol;Acc:HGNC:15991]		LMLN	89782	NM_001136049;NM_033029
ZNF800_TF	ZNF800	ZNF800_TF	ZNF800	TF	61	0.0340641	0.139958	0.139525	0.140141	0.000615686	0.972826	0.738877	5.29329	5.19001	5.33677	0.146762	0.459982	2.15253	2.04453	3.46339	3.36828	3.55849	0.190212	0.0313555	ENSG00000048405	ZNF800	protein_coding	7	-1	127346790	127431924	q31.33	zinc finger protein 800 [Source:HGNC Symbol;Acc:HGNC:27267]		ZNF800	168850	NM_176814
EXTL2_SIG	EXTL2	EXTL2_SIG	EXTL2	SIG	13	-2.9663	-0.21672	-0.16669	-0.237786	-0.0710962	0.00301406	-3.21689	3.94188	4.54584	3.68758	-0.858261	0.00129586	6.10608	2.04296	1.14802	0.18278	2.11327	1.93049	1.02111e-09	ENSG00000162694	EXTL2	protein_coding	1	-1	100872372	100895179	p21.2	exostosin like glycosyltransferase 2 [Source:HGNC Symbol;Acc:HGNC:3516]		EXTL2	2135	NM_001033025;NM_001261440;NM_001261441;NM_001261442;NM_001439
RCL1_SIG	RCL1	RCL1_SIG	RCL1	SIG	26	1.60056	-0.000348365	-0.0358327	0.0145924	0.0504251	0.109474	0.75023	4.17233	4.05046	4.22365	0.173191	0.453116	2.13778	2.04213	5.09223	5.01534	5.16911	0.153769	0.0325346	ENSG00000120158	RCL1	protein_coding	9	1	4792944	4885917	p24.1	RNA terminal phosphate cyclase like 1 [Source:HGNC Symbol;Acc:HGNC:17687]		RCL1	10171	NM_001286699;NM_001286700;NM_001286701;NM_005772
LAP3_SIG	LAP3	LAP3_SIG	LAP3	SIG	20	1.85064	0.00962357	-0.022458	0.0231316	0.0455896	0.0642215	0.150875	6.03814	6.01199	6.04914	0.0371555	0.880075	2.73123	2.03795	6.03622	5.93968	6.13275	0.193066	0.00630986	ENSG00000002549	LAP3	protein_coding	4	1	17577192	17607972	p15.32	leucine aminopeptidase 3 [Source:HGNC Symbol;Acc:HGNC:18449]		LAP3	51056	NM_015907
HDGF_SIG	HDGF	HDGF_SIG	HDGF	SIG	19	-0.231659	0.182816	0.185877	0.181528	-0.00434929	0.816803	0.0764991	8.37238	8.36147	8.37698	0.015512	0.939022	2.80393	2.03677	7.29781	7.21152	7.3841	0.172586	0.00504846	ENSG00000143321	HDGF	protein_coding	1	-1	156742109	156766925	q23.1	heparin binding growth factor [Source:HGNC Symbol;Acc:HGNC:4856]		HDGF	3068	NM_001126050;NM_001126051;NM_001319186;NM_001319187;NM_001319188;NM_004494
HDGF_TF	HDGF	HDGF_TF	HDGF	TF	88	0.451239	0.114203	0.108166	0.116745	0.00857898	0.651817	0.0764991	8.37238	8.36147	8.37698	0.015512	0.939022	2.80393	2.03677	7.29781	7.21152	7.3841	0.172586	0.00504846	ENSG00000143321	HDGF	protein_coding	1	-1	156742109	156766925	q23.1	heparin binding growth factor [Source:HGNC Symbol;Acc:HGNC:4856]		HDGF	3068	NM_001126050;NM_001126051;NM_001319186;NM_001319187;NM_001319188;NM_004494
TNRC6C_SIG	TNRC6C	TNRC6C_SIG	TNRC6C	SIG	27	0.313496	-0.0654279	-0.0710013	-0.0630812	0.00792006	0.753904	0.614131	5.95473	5.85967	5.99475	0.135083	0.539129	2.26593	2.03651	2.63794	2.49561	2.78027	0.284659	0.0234555	ENSG00000078687	TNRC6C	protein_coding	17	1	77959240	78108835	q25.3	trinucleotide repeat containing 6C [Source:HGNC Symbol;Acc:HGNC:29318]		TNRC6C	57690	NM_001142640;NM_018996
CAMK2G_SIG	CAMK2G	CAMK2G_SIG	CAMK2G	SIG	19	-0.200282	0.0744425	0.0780251	0.072934	-0.00509108	0.84126	1.97904	6.80145	6.47328	6.93963	0.466341	0.047812	0.898986	2.03507	2.93913	2.89955	2.9787	0.079146	0.36866	ENSG00000148660	CAMK2G	protein_coding	10	-1	73812501	73874591	q22.2	calcium/calmodulin dependent protein kinase II gamma [Source:HGNC Symbol;Acc:HGNC:1463]		CAMK2G	818	NM_001204492;NM_001222;NM_001320898;NM_001367525;NM_172169;NM_172170;NM_172171;NM_172173
DHRS7B_SIG	DHRS7B	DHRS7B_SIG	DHRS7B	SIG	28	2.14133	-0.0892535	-0.11698	-0.0775791	0.0394012	0.0322476	0.194231	3.21088	3.18377	3.2223	0.0385337	0.845995	2.68313	2.0346	3.01175	2.89344	3.13006	0.236614	0.00729362	ENSG00000109016	DHRS7B	protein_coding	17	1	21123364	21193265	p11.2	dehydrogenase/reductase 7B [Source:HGNC Symbol;Acc:HGNC:24547]		DHRS7B	25979	NM_001330159;NM_015510
PHPT1_SIG	PHPT1	PHPT1_SIG	PHPT1	SIG	8	0.819776	0.00691558	-0.00418352	0.0115889	0.0157724	0.412344	0.386888	4.65717	4.60507	4.6791	0.0740369	0.698839	2.48607	2.03149	0.71571	0.582514	0.848905	0.26639	0.0129162	ENSG00000054148	PHPT1	protein_coding	9	1	136848724	136851027	q34.3	phosphohistidine phosphatase 1 [Source:HGNC Symbol;Acc:HGNC:30033]		PHPT1	29085	NM_001135861;NM_001287342;NM_001287343;NM_014172
PCSK5_SIG	PCSK5	PCSK5_SIG	PCSK5	SIG	33	2.3468	-0.352839	-0.431615	-0.31967	0.111944	0.0189353	2.86978	1.19785	0.0295309	1.68978	1.66025	0.00410755		2.02924						ENSG00000099139	PCSK5	protein_coding	9	1	75890644	76362339	q21.13	proprotein convertase subtilisin/kexin type 5 [Source:HGNC Symbol;Acc:HGNC:8747]		PCSK5	5125	NM_001190482;NM_006200
CCR6_SIG	CCR6	CCR6_SIG	CCR6	SIG	24	3.13004	-0.0265661	-0.128862	0.0165058	0.145368	0.00174785	2.86975	2.54145	1.1111	3.1437	2.03259	0.00410791		2.02922						ENSG00000112486	CCR6	protein_coding	6	1	167111807	167139696	q27	C-C motif chemokine receptor 6 [Source:HGNC Symbol;Acc:HGNC:1607]	Diffuse cutaneous systemic sclerosis;Limited cutaneous systemic sclerosis	CCR6	1235	NM_004367;NM_031409
HSPA9_SIG	HSPA9	HSPA9_SIG	HSPA9	SIG	36	-0.83819	0.187444	0.197098	0.18338	-0.0137175	0.401924	-0.734725	7.40113	7.49476	7.36171	-0.133051	0.462507	3.6023	2.02768	7.93304	7.76469	8.10139	0.3367	0.000315416	ENSG00000113013	HSPA9	protein_coding	5	-1	138553756	138575724	q31.2	heat shock protein family A (Hsp70) member 9 [Source:HGNC Symbol;Acc:HGNC:5244]	ANEMIA SIDEROBLASTIC 4;Autosomal recessive sideroblastic anemia;EVEN-PLUS SYNDROME	HSPA9	3313	NM_004134
EXOSC1_SIG	EXOSC1	EXOSC1_SIG	EXOSC1	SIG	8	-0.468777	0.00775529	0.0142009	0.00504134	-0.00915958	0.639229	-1.40075	4.56961	4.74222	4.49693	-0.245294	0.16129	4.25963	2.02153	4.98732	4.75712	5.21751	0.460392	2.04769e-05	ENSG00000171311	EXOSC1	protein_coding	10	-1	97436142	97446017	q24.1	exosome component 1 [Source:HGNC Symbol;Acc:HGNC:17286]		EXOSC1	51013	NM_001318362;NM_001318363;NM_001318364;NM_001318365;NM_001318366;NM_016046
ERI1_SIG	ERI1	ERI1_SIG	ERI1	SIG	18	-1.24889	0.0486575	0.0740725	0.0379564	-0.036116	0.211704	-0.585314	4.75198	4.81589	4.72506	-0.0908291	0.558337	3.44092	2.01922	5.08112	4.95796	5.20429	0.246336	0.000579748	ENSG00000104626	ERI1	protein_coding	8	1	9002147	9116746	p23.1	exoribonuclease 1 [Source:HGNC Symbol;Acc:HGNC:23994]		ERI1	90459	NM_001354635;NM_001354636;NM_001354638;NM_153332
FTSJ1_SIG	FTSJ1	FTSJ1_SIG	FTSJ1	SIG	21	0.0673709	0.086341	0.0853229	0.0867697	0.00144682	0.946286	-0.0140514	5.34066	5.34295	5.3397	-0.00325519	0.988789	2.86906	2.0188	2.81166	2.68353	2.93979	0.256256	0.00411689	ENSG00000068438	FTSJ1	protein_coding	X	1	48476021	48486364	p11.23	FtsJ RNA methyltransferase homolog 1 [Source:HGNC Symbol;Acc:HGNC:13254]	MENTAL RETARDATION X-LINKED 9;MENTAL RETARDATION X-LINKED TYPE 44;X-linked non-syndromic intellectual disability	FTSJ1	24140	NM_001282157;NM_012280;NM_177439
HIBADH_SIG	HIBADH	HIBADH_SIG	HIBADH	SIG	8	-2.46488	0.00975186	0.0570955	-0.0101823	-0.0672779	0.0137059	-0.62416	4.25553	4.35083	4.2154	-0.13543	0.532523	3.47802	2.01799	6.06339	5.94159	6.18518	0.243587	0.000505129	ENSG00000106049	HIBADH	protein_coding	7	-1	27525442	27662883	p15.2	3-hydroxyisobutyrate dehydrogenase [Source:HGNC Symbol;Acc:HGNC:4907]		HIBADH	11112	NM_152740
SGMS1_SIG	SGMS1	SGMS1_SIG	SGMS1	SIG	16	2.66049	-0.0260987	-0.0982132	0.00426533	0.102478	0.00780281	1.93596	4.36928	4.03651	4.50939	0.472879	0.0528726	0.914674	2.0157	1.20165	1.15194	1.25136	0.0994247	0.360363	ENSG00000198964	SGMS1	protein_coding	10	-1	50305586	50625163	q11.23	sphingomyelin synthase 1 [Source:HGNC Symbol;Acc:HGNC:29799]		SGMS1	259230	NM_147156
CHAF1B_SIG	CHAF1B	CHAF1B_SIG	CHAF1B	SIG	30	-1.21931	0.0678049	0.0975585	0.0552771	-0.0422814	0.222727	-0.79374	4.35489	4.57805	4.26093	-0.317115	0.427347	3.64001	2.01262	3.67307	3.46024	3.8859	0.425665	0.000272625	ENSG00000159259	CHAF1B	protein_coding	21	1	36385392	36419015	q22.12	chromatin assembly factor 1 subunit B [Source:HGNC Symbol;Acc:HGNC:1911]		CHAF1B	8208	NM_005441
ULK3_SIG	ULK3	ULK3_SIG	ULK3	SIG	16	-0.575768	0.0963155	0.102396	0.0937551	-0.00864136	0.564772	-1.16996	6.54787	6.73513	6.46902	-0.266118	0.242016	4.01398	2.01102	1.77171	1.18959	2.35383	1.16424	5.97043e-05	ENSG00000140474	ULK3	protein_coding	15	-1	74836118	74843346	q24.1	unc-51 like kinase 3 [Source:HGNC Symbol;Acc:HGNC:19703]		ULK3	25989	NM_001099436;NM_001284364;NM_001284365
PIGB_SIG	PIGB	PIGB_SIG	PIGB	SIG	14	1.35414	-0.00406235	-0.0207256	0.00295374	0.0236793	0.175692	-0.492364	4.26028	4.31686	4.23646	-0.0803991	0.622462	3.33466	2.00981	1.27838	1.11402	1.44274	0.328718	0.00085403	ENSG00000069943	PIGB	protein_coding	15	1	55318960	55355648	q21.3	phosphatidylinositol glycan anchor biosynthesis class B [Source:HGNC Symbol;Acc:HGNC:8959]		PIGB	9488	NM_004855
SRI_SIG	SRI	SRI_SIG	SRI	SIG	7	1.06815	0.0622316	0.0408059	0.071253	0.0304471	0.285453	0.466047	5.51677	5.44527	5.54687	0.1016	0.641182	2.3762	2.00977	4.77665	4.70185	4.85145	0.149594	0.0174921	ENSG00000075142	SRI	protein_coding	7	-1	88205118	88226993	q21.12	sorcin [Source:HGNC Symbol;Acc:HGNC:11292]		SRI	6717	NM_001256891;NM_001256892;NM_003130;NM_198901
COL18A1_SIG	COL18A1	COL18A1_SIG	COL18A1	SIG	20	2.0968	0.02714	-0.0279086	0.0503184	0.078227	0.0360116	2.84049	5.95737	4.99013	6.36463	1.3745	0.00450447		2.00853						ENSG00000182871	COL18A1	protein_coding	21	1	45405137	45513720	q22.3	collagen type XVIII alpha 1 chain [Source:HGNC Symbol;Acc:HGNC:2195]	Knobloch syndrome;KNOBLOCH SYNDROME 1;Knobloch Syndrome Type I	COL18A1	80781	NM_030582;NM_130444;NM_130445
UTP14A_SIG	UTP14A	UTP14A_SIG	UTP14A	SIG	9	-1.25917	0.257994	0.281885	0.247935	-0.0339501	0.20797	-1.59291	4.81442	5.06286	4.70981	-0.353053	0.111179	4.43265	2.00799	4.37477	4.12042	4.62912	0.508701	9.30838e-06	ENSG00000156697	UTP14A	protein_coding	X	1	129906121	129929761	q26.1	UTP14A, small subunit processome component [Source:HGNC Symbol;Acc:HGNC:10665]		UTP14A	10813	NM_001166221;NM_006649
FBXO7_SIG	FBXO7	FBXO7_SIG	FBXO7	SIG	35	1.62208	0.253099	0.200486	0.275251	0.0747654	0.104787	0.937284	7.89336	7.65885	7.99211	0.333257	0.348612	1.90204	2.00771	1.85524	1.78521	1.92527	0.140058	0.057166	ENSG00000100225	FBXO7	protein_coding	22	1	32474676	32498829	q12.3	F-box protein 7 [Source:HGNC Symbol;Acc:HGNC:13586]	PARKINSON DISEASE 15 AUTOSOMAL RECESSIVE EARLY-ONSET;Parkinsonian-pyramidal syndrome	FBXO7	25793	NM_001033024;NM_001257990;NM_012179
PCCA_SIG	PCCA	PCCA_SIG	PCCA	SIG	4	-1.44423	-0.271531	-0.207156	-0.298636	-0.0914793	0.148675	-0.446143	2.84798	3.07618	2.75189	-0.324292	0.655494	3.28514	2.00748	2.54631	2.38854	2.70408	0.315544	0.0010193	ENSG00000175198	PCCA	protein_coding	13	1	100089015	100530437	q32.3	propionyl-CoA carboxylase subunit alpha [Source:HGNC Symbol;Acc:HGNC:8653]	PROPIONIC ACIDEMIA	PCCA	5095	NM_000282;NM_001127692;NM_001178004;NM_001352605;NM_001352606;NM_001352607;NM_001352608;NM_001352609;NM_001352610;NM_001352611;NM_001352612
SLC20A1_SIG	SLC20A1	SLC20A1_SIG	SLC20A1	SIG	20	-0.924587	-0.0165699	-0.00433803	-0.0217202	-0.0173822	0.355181	0.26588	6.65876	6.62619	6.67247	0.0462775	0.790332	2.57143	2.00628	4.54485	4.41016	4.67955	0.269392	0.0101279	ENSG00000144136	SLC20A1	protein_coding	2	1	112645939	112663825	q14.1	solute carrier family 20 member 1 [Source:HGNC Symbol;Acc:HGNC:10946]		SLC20A1	6574	NM_005415
RHOB_SIG	RHOB	RHOB_SIG	RHOB	SIG	9	-0.313965	0.0900496	0.0984438	0.0865152	-0.0119286	0.753548	-1.57833	4.25208	4.79258	4.02451	-0.768068	0.11449	4.41465	2.00558	-0.228267	-0.68295	0.226416	0.909366	1.01172e-05
ZCCHC24_SIG	ZCCHC24	ZCCHC24_SIG	ZCCHC24	SIG	39	0.37258	0.0135651	0.00842588	0.015729	0.00730311	0.709461	-0.47957	3.46778	3.57046	3.42454	-0.145925	0.631533	3.31524	2.00512	2.07471	1.89293	2.25649	0.363562	0.000915649	ENSG00000165424	ZCCHC24	protein_coding	10	-1	79382325	79445627	q22.3	zinc finger CCHC-type containing 24 [Source:HGNC Symbol;Acc:HGNC:26911]		ZCCHC24	219654	NM_153367
ZCCHC24_TF	ZCCHC24	ZCCHC24_TF	ZCCHC24	TF	140	0.33106	2.55652e-05	-0.00342382	0.00147794	0.00490176	0.740599	-0.47957	3.46778	3.57046	3.42454	-0.145925	0.631533	3.31524	2.00512	2.07471	1.89293	2.25649	0.363562	0.000915649	ENSG00000165424	ZCCHC24	protein_coding	10	-1	79382325	79445627	q22.3	zinc finger CCHC-type containing 24 [Source:HGNC Symbol;Acc:HGNC:26911]		ZCCHC24	219654	NM_153367
SMYD2_SIG	SMYD2	SMYD2_SIG	SMYD2	SIG	69	0.168115	-0.0313317	-0.0347143	-0.0299075	0.00480675	0.866493	0.192717	4.84709	4.80067	4.86663	0.0659607	0.84718	2.64247	2.00478	4.81714	4.67027	4.96401	0.293748	0.00823044	ENSG00000143499	SMYD2	protein_coding	1	1	214281102	214337131	q32.3	SET and MYND domain containing 2 [Source:HGNC Symbol;Acc:HGNC:20982]		SMYD2	56950	NM_020197
CD1D_SIG	CD1D	CD1D_SIG	CD1D	SIG	28	2.11496	-0.023874	-0.10235	0.00916861	0.111519	0.0344331	1.4874	2.70757	1.86624	3.06181	1.19557	0.136908	1.34229	2.0009	2.8512	2.79363	2.90877	0.115147	0.179502	ENSG00000158473	CD1D	protein_coding	1	1	158179947	158184896	q23.1	CD1d molecule [Source:HGNC Symbol;Acc:HGNC:1637]		CD1D	912	NM_001319145;NM_001766
CREBL2_SIG	CREBL2	CREBL2_SIG	CREBL2	SIG	14	3.92644	-0.158161	-0.196688	-0.14194	0.0547482	8.62129e-05	2.5215	5.13768	4.84873	5.25935	0.410624	0.0116855	0.303643	1.99768	0.525754	0.511196	0.540313	0.029117	0.7614	ENSG00000111269	CREBL2	protein_coding	12	1	12611827	12645108	p13.1	cAMP responsive element binding protein like 2 [Source:HGNC Symbol;Acc:HGNC:2350]		CREBL2	1389	NM_001310
CREBL2_TF	CREBL2	CREBL2_TF	CREBL2	TF	78	2.86079	-0.016463	-0.0662292	0.00449113	0.0707203	0.00422586	2.5215	5.13768	4.84873	5.25935	0.410624	0.0116855	0.303643	1.99768	0.525754	0.511196	0.540313	0.029117	0.7614	ENSG00000111269	CREBL2	protein_coding	12	1	12611827	12645108	p13.1	cAMP responsive element binding protein like 2 [Source:HGNC Symbol;Acc:HGNC:2350]		CREBL2	1389	NM_001310
FRRS1_SIG	FRRS1	FRRS1_SIG	FRRS1	SIG	9	1.67918	-0.281958	-0.405558	-0.229915	0.175643	0.0931179							2.82372	1.99667	2.51341	2.3567	2.67012	0.313415	0.00474701	ENSG00000156869	FRRS1	protein_coding	1	-1	99708632	99766631	p21.2	ferric chelate reductase 1 [Source:HGNC Symbol;Acc:HGNC:27622]		FRRS1	391059	NM_001013660;NM_001361041
PTK2_SIG	PTK2	PTK2_SIG	PTK2	SIG	17	-0.755827	0.0281676	0.0483633	0.0196641	-0.0286992	0.449753	-2.27565	5.44742	6.41954	5.0381	-1.38144	0.0228672	5.09709	1.99506	-0.0727468	-0.621211	0.475717	1.09693	3.44923e-07	ENSG00000169398	PTK2	protein_coding	8	-1	140657900	141002216	q24.3	protein tyrosine kinase 2 [Source:HGNC Symbol;Acc:HGNC:9611]		PTK2	5747	NM_001199649;NM_001316342;NM_001352694;NM_001352695;NM_001352696;NM_001352697;NM_001352698;NM_001352699;NM_001352700;NM_001352701;NM_001352702;NM_001352703;NM_001352704;NM_001352705;NM_001352706;NM_001352707;NM_001352708;NM_001352709;NM_001352710;NM_001352711;NM_001352712;NM_001352713;NM_001352714;NM_001352715;NM_001352716;NM_001352717;NM_001352718;NM_001352719;NM_001352720;NM_001352721;NM_001352…
TRIM52_SIG	TRIM52	TRIM52_SIG	TRIM52	SIG	9	0.52844	-0.0444382	-0.0499301	-0.0421258	0.00780428	0.597194	0.470699	6.2714	6.21275	6.2961	0.0833568	0.637855	2.34581	1.99157	2.77146	2.62574	2.91719	0.291449	0.0189859	ENSG00000183718	TRIM52	protein_coding	5	-1	181254417	181261139	q35.3	tripartite motif containing 52 [Source:HGNC Symbol;Acc:HGNC:19024]		TRIM52	84851	NM_001346048;NM_001346049;NM_001346050;NM_001346051;NM_032765
SPCS2_SIG	SPCS2	SPCS2_SIG	SPCS2	SIG	10	-2.11108	0.0150392	0.0364733	0.00601424	-0.0304591	0.0347656	-1.58242	5.76792	5.92968	5.69981	-0.229876	0.113553	4.39502	1.98881	7.31462	7.02171	7.60752	0.585811	1.10762e-05	ENSG00000118363	SPCS2	protein_coding	11	1	74949247	74979033	q13.4	signal peptidase complex subunit 2 [Source:HGNC Symbol;Acc:HGNC:28962]		SPCS2	9789	NM_014752
CD44_SIG	CD44	CD44_SIG	CD44	SIG	85	1.62818	0.049326	0.00488017	0.06804	0.0631598	0.103486	1.99306	7.1819	6.48373	7.47587	0.992141	0.0462548	0.819342	1.98867	3.0002	2.96823	3.03216	0.0639359	0.412591	ENSG00000026508	CD44	protein_coding	11	1	35138870	35232402	p13	CD44 molecule (Indian blood group) [Source:HGNC Symbol;Acc:HGNC:1681]	BLOOD GROUP INDIAN SYSTEM	CD44	960	NM_000610;NM_001001389;NM_001001390;NM_001001391;NM_001001392;NM_001202555;NM_001202556;NM_001202557
SELP_SIG	SELP	SELP_SIG	SELP	SIG	13	1.8353	-0.179367	-0.288481	-0.133424	0.155058	0.0664618	2.80964	1.08524	-0.12142	1.5933	1.71472	0.00495964		1.98672						ENSG00000174175	SELP	protein_coding	1	-1	169588849	169630193	q24.2	selectin P [Source:HGNC Symbol;Acc:HGNC:10721]		SELP	6403	NM_003005
KARS1_SIG	KARS1	KARS1_SIG	KARS1	SIG	16	-2.46435	0.212173	0.244494	0.198564	-0.0459303	0.0137263							2.79938	1.97946	7.05127	6.94826	7.15428	0.20602	0.00512008
PRDX6_SIG	PRDX6	PRDX6_SIG	PRDX6	SIG	10	1.19006	0.147477	0.115006	0.161148	0.046142	0.234024	0.388641	7.28271	7.24183	7.29992	0.0580888	0.697542	2.40978	1.97878	6.01103	5.93853	6.08352	0.14499	0.0159621	ENSG00000117592	PRDX6	protein_coding	1	1	173477330	173488815	q25.1	peroxiredoxin 6 [Source:HGNC Symbol;Acc:HGNC:16753]		PRDX6	9588	NM_004905
TBX19_TF	TBX19	TBX19_TF	TBX19	TF	27	-0.965247	-0.0763826	-0.0682413	-0.0798106	-0.0115693	0.334421	-0.512614	3.0173	3.10339	2.98105	-0.122339	0.608222	3.31065	1.97851	2.00331	1.68566	2.32095	0.635285	0.000930806	ENSG00000143178	TBX19	protein_coding	1	1	168280877	168314426	q24.2	T-box 19 [Source:HGNC Symbol;Acc:HGNC:11596]	ACTH deficiency isolated;Congenital isolated ACTH deficiency	TBX19	9095	NM_005149
NPL_SIG	NPL	NPL_SIG	NPL	SIG	38	1.64514	-0.0408441	-0.1621	0.0102111	0.172311	0.0999413	1.46993	4.81291	4.23327	5.05698	0.823709	0.141581	1.32153	1.97386	4.56271	4.51067	4.61475	0.104075	0.186323	ENSG00000135838	NPL	protein_coding	1	1	182789293	182830384	q25.3	N-acetylneuraminate pyruvate lyase [Source:HGNC Symbol;Acc:HGNC:16781]		NPL	80896	NM_001200050;NM_001200051;NM_001200052;NM_001200056;NM_030769
MMAB_SIG	MMAB	MMAB_SIG	MMAB	SIG	9	-0.832443	-0.134017	-0.1146	-0.142193	-0.0275928	0.405159	-1.3538	3.71249	3.92209	3.62424	-0.297844	0.1758	4.14492	1.97362	3.60065	3.3554	3.84589	0.49049	3.39937e-05	ENSG00000139428	MMAB	protein_coding	12	-1	109553715	109573580	q24.11	metabolism of cobalamin associated B [Source:HGNC Symbol;Acc:HGNC:19331]	METHYLMALONIC ACIDURIA cblB TYPE;Methylmalonic aciduria type cblB;Vitamin B12-responsive methylmalonic acidemia type cblB	MMAB	326625	NM_052845
ARHGAP10_SIG	ARHGAP10	ARHGAP10_SIG	ARHGAP10	SIG	49	0.0505199	-0.106891	-0.10745	-0.106655	0.000794865	0.959708	-0.77891	2.6823	2.90311	2.58932	-0.313788	0.436033	3.56933	1.97312	3.70053	3.55436	3.84671	0.292349	0.000357902	ENSG00000071205	ARHGAP10	protein_coding	4	1	147732063	148072780	q31.23	Rho GTPase activating protein 10 [Source:HGNC Symbol;Acc:HGNC:26099]		ARHGAP10	79658	NM_024605
AGTPBP1_SIG	AGTPBP1	AGTPBP1_SIG	AGTPBP1	SIG	3	0.855455	0.303305	0.281209	0.312608	0.0313986	0.3923	1.01017	6.26023	6.08172	6.33539	0.253677	0.312415	1.77966	1.9727	2.07003	1.99485	2.14521	0.15036	0.0751321	ENSG00000135049	AGTPBP1	protein_coding	9	-1	85546539	85742029	q21.33	ATP/GTP binding protein 1 [Source:HGNC Symbol;Acc:HGNC:17258]		AGTPBP1	23287	NM_001286715;NM_001286717;NM_001330701;NM_015239
GGT1_SIG	GGT1	GGT1_SIG	GGT1	SIG	18	2.03105	-0.106512	-0.136144	-0.094035	0.0421086	0.0422496	2.78938	3.48725	2.77989	3.78509	1.0052	0.00528084		1.97239						ENSG00000100031	GGT1	protein_coding	22	1	24594811	24629005	q11.23	gamma-glutamyltransferase 1 [Source:HGNC Symbol;Acc:HGNC:4250]	Gamma-glutamyl transpeptidase deficiency;GLUTATHIONURIA	GGT1	2678	NM_001288833;NM_013421
THBS1_SIG	THBS1	THBS1_SIG	THBS1	SIG	26	2.82135	-0.0526954	-0.133419	-0.0187067	0.114712	0.00478226	2.78396	2.69454	1.23768	3.30796	2.07028	0.00536997		1.96856						ENSG00000137801	THBS1	protein_coding	15	1	39581079	39599466	q14	thrombospondin 1 [Source:HGNC Symbol;Acc:HGNC:11785]		THBS1	7057	NM_003246
ZNRF2_SIG	ZNRF2	ZNRF2_SIG	ZNRF2	SIG	6	-0.0837866	0.370398	0.371728	0.369838	-0.00188981	0.933226	0.0773746	5.09849	5.08682	5.1034	0.0165709	0.938326	2.70063	1.96434	4.50374	4.417	4.59047	0.173471	0.00692093	ENSG00000180233	ZNRF2	protein_coding	7	1	30284597	30367689	p14.3	zinc and ring finger 2 [Source:HGNC Symbol;Acc:HGNC:22316]		ZNRF2	223082	NM_147128
GLS2_SIG	GLS2	GLS2_SIG	GLS2	SIG	20	-1.22063	-0.250245	-0.230183	-0.258692	-0.028509	0.222226	-0.00396728	2.60467	2.60554	2.6043	-0.00124286	0.996835	2.77926	1.96243	-0.133817	-0.272642	0.00500758	0.277649	0.00544836	ENSG00000135423	GLS2	protein_coding	12	-1	56470944	56488414	q13.3	glutaminase 2 [Source:HGNC Symbol;Acc:HGNC:29570]		GLS2	27165	NM_001280796;NM_001280797;NM_001280798;NM_013267
ICOS_SIG	ICOS	ICOS_SIG	ICOS	SIG	20	2.66002	-0.230804	-0.417196	-0.152323	0.264873	0.00781357	2.77025	1.36695	0.0999033	1.90045	1.80055	0.00560134		1.95886						ENSG00000163600	ICOS	protein_coding	2	1	203936748	203961577	q33.2	inducible T cell costimulator [Source:HGNC Symbol;Acc:HGNC:5351]	Common variable immunodeficiency;IMMUNODEFICIENCY COMMON VARIABLE 1;IMMUNODEFICIENCY COMMON VARIABLE 2	ICOS	29851	NM_012092
MED1_SIG	MED1	MED1_SIG	MED1	SIG	22	-1.27533	0.123517	0.138372	0.117263	-0.0211094	0.202192	-0.589025	6.75483	6.83874	6.7195	-0.119244	0.555844	3.35545	1.95616	3.73547	3.52801	3.94293	0.414914	0.000792366	ENSG00000125686	MED1	protein_coding	17	-1	39404285	39451272	q12	mediator complex subunit 1 [Source:HGNC Symbol;Acc:HGNC:9234]		MED1	5469	NM_004774
OAS3_SIG	OAS3	OAS3_SIG	OAS3	SIG	12	1.54531	0.196788	0.125503	0.226803	0.1013	0.12227	0.420958	6.57854	6.43112	6.64062	0.209496	0.673786	2.3429	1.95434	0.447053	0.308804	0.585303	0.2765	0.0191345	ENSG00000111331	OAS3	protein_coding	12	1	112938444	112973251	q24.13	2'-5'-oligoadenylate synthetase 3 [Source:HGNC Symbol;Acc:HGNC:8088]		OAS3	4940	NM_006187
LY86_SIG	LY86	LY86_SIG	LY86	SIG	16	2.55856	0.110175	0.064947	0.129219	0.0642719	0.0105106	2.76288	3.62351	2.99689	3.88735	0.890454	0.00572939		1.95365						ENSG00000112799	LY86	protein_coding	6	1	6588108	6654983	p25.1	lymphocyte antigen 86 [Source:HGNC Symbol;Acc:HGNC:16837]		LY86	9450	NM_004271
DZIP3_SIG	DZIP3	DZIP3_SIG	DZIP3	SIG	31	2.86052	-0.0924342	-0.122412	-0.0798121	0.0425996	0.00422948	1.88092	4.63948	4.32179	4.77324	0.451449	0.0599833	0.881057	1.95301	3.48737	3.44883	3.52591	0.0770786	0.378287	ENSG00000198919	DZIP3	protein_coding	3	1	108589705	108694840	q13.13	DAZ interacting zinc finger protein 3 [Source:HGNC Symbol;Acc:HGNC:30938]		DZIP3	9666	NM_014648
DZIP3_TF	DZIP3	DZIP3_TF	DZIP3	TF	118	2.68044	-0.0687167	-0.0920108	-0.0589086	0.0331022	0.00735265	1.88092	4.63948	4.32179	4.77324	0.451449	0.0599833	0.881057	1.95301	3.48737	3.44883	3.52591	0.0770786	0.378287	ENSG00000198919	DZIP3	protein_coding	3	1	108589705	108694840	q13.13	DAZ interacting zinc finger protein 3 [Source:HGNC Symbol;Acc:HGNC:30938]		DZIP3	9666	NM_014648
EPCAM_SIG	EPCAM	EPCAM_SIG	EPCAM	SIG	14	1.84299	-0.651385	-0.854037	-0.566057	0.28798	0.0653311	2.76187	0.194394	-1.18422	0.774862	1.95908	0.0057471		1.95294						ENSG00000119888	EPCAM	protein_coding	2	1	47345158	47387601	p21	epithelial cell adhesion molecule [Source:HGNC Symbol;Acc:HGNC:11529]	COLORECTAL CANCER HEREDITARY NONPOLYPOSIS TYPE 8;Congenital tufting enteropathy;DIARRHEA 5 WITH TUFTING ENTEROPATHY CONGENITAL;Lynch syndrome	EPCAM	4072	NM_002354
EML4_SIG	EML4	EML4_SIG	EML4	SIG	50	1.3109	-0.0602521	-0.090916	-0.0473411	0.0435749	0.189891	0.871731	6.29514	6.06701	6.3912	0.324188	0.383355	1.88964	1.95259	5.27863	5.20664	5.35062	0.143978	0.0588058	ENSG00000143924	EML4	protein_coding	2	1	42169353	42332548	p21	EMAP like 4 [Source:HGNC Symbol;Acc:HGNC:1316]	Selection of therapeutic option in non-small cell lung carcinoma	EML4	27436	NM_001145076;NM_019063
ENGASE_SIG	ENGASE	ENGASE_SIG	ENGASE	SIG	40	1.15781	0.0362883	0.0192724	0.0434529	0.0241805	0.246941	0.801741	7.05355	6.88203	7.12577	0.243737	0.422703	1.95685	1.95062	0.764648	0.682354	0.846942	0.164588	0.0503654	ENSG00000167280	ENGASE	protein_coding	17	1	79074939	79088599	q25.3	endo-beta-N-acetylglucosaminidase [Source:HGNC Symbol;Acc:HGNC:24622]		ENGASE	64772	NM_001042573
TNFSF12_SIG	TNFSF12	TNFSF12_SIG	TNFSF12	SIG	43	2.86209	0.0444222	-0.0374978	0.0789148	0.116413	0.00420857	2.7578	2.54416	1.57393	2.95268	1.37875	0.00581911		1.95006						ENSG00000239697	TNFSF12	protein_coding	17	1	7549058	7557890	p13.1	TNF superfamily member 12 [Source:HGNC Symbol;Acc:HGNC:11927]	Common variable immunodeficiency	TNFSF12	8742	NM_003809
CEPT1_SIG	CEPT1	CEPT1_SIG	CEPT1	SIG	16	-0.431123	0.0130847	0.0183132	0.0108833	-0.00742995	0.666379	-0.410359	5.76164	5.8047	5.74351	-0.0611902	0.681542	3.16739	1.94951	3.88033	3.75874	4.00193	0.243189	0.00153815	ENSG00000134255	CEPT1	protein_coding	1	1	111139627	111185104	p13.3	choline/ethanolamine phosphotransferase 1 [Source:HGNC Symbol;Acc:HGNC:24289]		CEPT1	10390	NM_001007794;NM_001330743;NM_006090
HARS2_SIG	HARS2	HARS2_SIG	HARS2	SIG	17	-1.00844	-0.0238656	-0.0138621	-0.0280776	-0.0142155	0.313243	0.330206	5.90766	5.87458	5.92159	0.04701	0.741245	2.41136	1.93858	3.04602	2.95376	3.13827	0.184513	0.015893	ENSG00000112855	HARS2	protein_coding	5	1	140691430	140699305	q31.3	histidyl-tRNA synthetase 2, mitochondrial [Source:HGNC Symbol;Acc:HGNC:4817]	Perrault syndrome;PERRAULT SYNDROME 2	HARS2	23438	NM_001278731;NM_001278732;NM_001363535;NM_001363536;NM_012208
CEACAM6_SIG	CEACAM6	CEACAM6_SIG	CEACAM6	SIG	29	2.41581	0.0306191	-0.0186481	0.0513631	0.0700112	0.0157003	2.73924	6.46064	5.05156	7.05394	2.00238	0.0061581		1.93694						ENSG00000086548	CEACAM6	protein_coding	19	1	41750977	41772211	q13.2	carcinoembryonic antigen related cell adhesion molecule 6 [Source:HGNC Symbol;Acc:HGNC:1818]		CEACAM6	4680	NM_002483
DPAGT1_SIG	DPAGT1	DPAGT1_SIG	DPAGT1	SIG	35	-1.41996	-0.0696665	-0.047566	-0.0789719	-0.0314059	0.15562	-0.178302	5.40441	5.4286	5.39422	-0.0343751	0.858486	2.91406	1.93448	3.6391	3.52273	3.75548	0.23275	0.00356757	ENSG00000172269	DPAGT1	protein_coding	11	-1	119096503	119108331	q23.3	dolichyl-phosphate N-acetylglucosaminephosphotransferase 1 [Source:HGNC Symbol;Acc:HGNC:2995]	CONGENITAL DISORDER OF GLYCOSYLATION TYPE Ij;Congenital myasthenic syndromes with glycosylation defect;DPAGT1-CDG;MYASTHENIC SYNDROME CONGENITAL 13;MYASTHENIC SYNDROME CONGENITAL WITH TUBULAR AGGREGATES 2	DPAGT1	1798	NM_001382
PIGA_SIG	PIGA	PIGA_SIG	PIGA	SIG	20	2.22851	0.116473	0.0911206	0.127148	0.0360276	0.0258463	-0.0110123	3.84346	3.8448	3.8429	-0.00190472	0.991214	2.74485	1.93311	2.15915	2.03353	2.28477	0.251245	0.00605392	ENSG00000165195	PIGA	protein_coding	X	-1	15319451	15335580	p22.2	phosphatidylinositol glycan anchor biosynthesis class A [Source:HGNC Symbol;Acc:HGNC:8957]	Ferro-cerebro-cutaneous syndrome;MULTIPLE CONGENITAL ANOMALIES-HYPOTONIA-SEIZURES SYNDROME 2;Multiple congenital anomalies-hypotonia-seizures syndrome type 2;Paroxysmal nocturnal hemoglobinuria;PAROXYSMAL NOCTURNAL HEMOGLOBINURIA 1;West syndrome	PIGA	5277	NM_002641;NM_020473
OGT_SIG	OGT	OGT_SIG	OGT	SIG	29	1.87982	0.153473	0.131345	0.16279	0.0314452	0.0601327	1.38441	9.7254	9.50381	9.8187	0.31489	0.166232	1.34813	1.9322	4.44785	4.37762	4.51808	0.140456	0.177617	ENSG00000147162	OGT	protein_coding	X	1	71533104	71575892	q13.1	O-linked N-acetylglucosamine (GlcNAc) transferase [Source:HGNC Symbol;Acc:HGNC:8127]	MENTAL RETARDATION X-LINKED 106	OGT	8473	NM_181672;NM_181673
IDH1_SIG	IDH1	IDH1_SIG	IDH1	SIG	11	-1.14244	0.0976816	0.113323	0.0910955	-0.0222279	0.25327	0.313278	5.66957	5.62587	5.68797	0.0620993	0.754069	2.40302	1.92071	3.41144	3.19629	3.62659	0.430302	0.0162602	ENSG00000138413	IDH1	protein_coding	2	-1	208236227	208266074	q34	isocitrate dehydrogenase (NADP(+)) 1, cytosolic [Source:HGNC Symbol;Acc:HGNC:5382]	Enchondromatosis;Giant cell glioblastoma;GLIOMA SUSCEPTIBILITY 1;Gliosarcoma;Maffucci syndrome;Metaphyseal chondromatosis with D-2-hydroxyglutaric aciduria	IDH1	3417	NM_001282386;NM_001282387;NM_005896
SNRPA1_SIG	SNRPA1	SNRPA1_SIG	SNRPA1	SIG	34	-0.583324	0.163708	0.167849	0.161965	-0.00588393	0.559675	-0.806995	5.59732	5.6881	5.55909	-0.129008	0.419669	3.52221	1.91995	5.32609	5.17085	5.48133	0.310481	0.000427964	ENSG00000131876	SNRPA1	protein_coding	15	-1	101281510	101295282	q26.3	small nuclear ribonucleoprotein polypeptide A' [Source:HGNC Symbol;Acc:HGNC:11152]		SNRPA1	6627	NM_003090
MTHFD1L_SIG	MTHFD1L	MTHFD1L_SIG	MTHFD1L	SIG	22	-0.760624	0.0194141	0.0263497	0.0164939	-0.00985588	0.446882	-2.0593	4.29577	4.75504	4.10239	-0.652658	0.0394656	4.77078	1.91731	5.43011	5.14401	5.7162	0.572182	1.83516e-06	ENSG00000120254	MTHFD1L	protein_coding	6	1	150865549	151101887	q25.1	methylenetetrahydrofolate dehydrogenase (NADP+ dependent) 1 like [Source:HGNC Symbol;Acc:HGNC:21055]		MTHFD1L	25902	NM_001242767;NM_001242768;NM_001242769;NM_001350486;NM_001350487;NM_001350488;NM_001350489;NM_001350491;NM_001350492;NM_001350493;NM_015440
PAPSS1_SIG	PAPSS1	PAPSS1_SIG	PAPSS1	SIG	5	-0.126622	0.00924164	0.0108918	0.00854682	-0.00234502	0.89924	-0.276885	5.21865	5.25835	5.20194	-0.0564121	0.781868	2.98685	1.91623	3.34334	3.23012	3.45657	0.226442	0.00281869	ENSG00000138801	PAPSS1	protein_coding	4	-1	107590276	107720234	q25	3'-phosphoadenosine 5'-phosphosulfate synthase 1 [Source:HGNC Symbol;Acc:HGNC:8603]		PAPSS1	9061	NM_005443
NUDT14_SIG	NUDT14	NUDT14_SIG	NUDT14	SIG	17	-0.683887	-0.0837419	-0.0719448	-0.0887091	-0.0167643	0.494047	-0.302748	2.75737	2.86	2.71416	-0.145842	0.762082	3.0083	1.91312	2.59234	2.37448	2.8102	0.435713	0.00262713	ENSG00000183828	NUDT14	protein_coding	14	-1	105172938	105181323	q32.33	nudix hydrolase 14 [Source:HGNC Symbol;Acc:HGNC:20141]		NUDT14	256281	NM_001318380;NM_177533
ABCA3_SIG	ABCA3	ABCA3_SIG	ABCA3	SIG	34	-0.290022	-0.156903	-0.153501	-0.158336	-0.00483458	0.771799	0.875037	2.31704	1.96083	2.46702	0.506182	0.381554	1.8289	1.91197	1.45555	1.36381	1.54729	0.183486	0.067415	ENSG00000167972	ABCA3	protein_coding	16	-1	2275881	2340746	p13.3	ATP binding cassette subfamily A member 3 [Source:HGNC Symbol;Acc:HGNC:33]	Idiopathic pulmonary fibrosis;Infant acute respiratory distress syndrome;Interstitial lung disease due to ABCA3 deficiency;SURFACTANT METABOLISM DYSFUNCTION PULMONARY 3	ABCA3	21	NM_001089
MGAT3_SIG	MGAT3	MGAT3_SIG	MGAT3	SIG	5	1.36466	0.0181609	-0.0563494	0.0495336	0.105883	0.17236	2.70316	3.80289	2.8345	4.21064	1.37613	0.00686831		1.91142						ENSG00000128268	MGAT3	protein_coding	22	1	39457012	39492194	q13.1	mannosyl (beta-1,4-)-glycoprotein beta-1,4-N-acetylglucosaminyltransferase [Source:HGNC Symbol;Acc:HGNC:7046]		MGAT3	4248	NM_001098270;NM_002409
MRI1_SIG	MRI1	MRI1_SIG	MRI1	SIG	10	-0.771417	0.00513395	0.0187684	-0.000606883	-0.0193753	0.44046	0.203225	5.98667	5.95473	6.00012	0.0453895	0.838959	2.49851	1.91041	3.49589	3.39316	3.59862	0.205455	0.0124718	ENSG00000037757	MRI1	protein_coding	19	1	13764522	13774282	p13.13	methylthioribose-1-phosphate isomerase 1 [Source:HGNC Symbol;Acc:HGNC:28469]		MRI1	84245	NM_001031727;NM_001329572;NM_032285
TRIP6_SIG	TRIP6	TRIP6_SIG	TRIP6	SIG	18	-2.64692	-0.0318998	0.0211869	-0.0542521	-0.075439	0.0081228	-0.702898	4.80104	4.96293	4.73287	-0.230058	0.48212	3.40221	1.9087	1.54319	1.08062	2.00575	0.925132	0.000668433	ENSG00000087077	TRIP6	protein_coding	7	1	100867387	100873454	q22.1	thyroid hormone receptor interactor 6 [Source:HGNC Symbol;Acc:HGNC:12311]		TRIP6	7205	NM_003302
KIF13B_SIG	KIF13B	KIF13B_SIG	KIF13B	SIG	2	-0.339301	0.127557	0.134642	0.124573	-0.0100682	0.734383	-0.561501	5.39943	5.44844	5.37879	-0.0696521	0.574456	3.25924	1.90759	2.49559	2.20808	2.78311	0.575032	0.00111712	ENSG00000197892	KIF13B	protein_coding	8	-1	29067278	29263124	p12	kinesin family member 13B [Source:HGNC Symbol;Acc:HGNC:14405]		KIF13B	23303	NM_015254
EXD2_SIG	EXD2	EXD2_SIG	EXD2	SIG	73	0.148057	-0.04405	-0.0462789	-0.0431115	0.0031674	0.882298	-0.271566	3.75353	3.8182	3.7263	-0.0918971	0.785956	2.96747	1.90629	2.68823	2.55264	2.82383	0.27119	0.00300259	ENSG00000081177	EXD2	protein_coding	14	1	69191511	69244020	q24.1	exonuclease 3'-5' domain containing 2 [Source:HGNC Symbol;Acc:HGNC:20217]		EXD2	55218	NM_001193360;NM_001193361;NM_001193362;NM_001193363;NM_018199
DDX21_SIG	DDX21	DDX21_SIG	DDX21	SIG	38	0.205694	0.150168	0.147166	0.151432	0.0042659	0.83703	-0.413882	7.04288	7.10668	7.01602	-0.0906609	0.67896	3.10862	1.90547	7.08241	6.92904	7.23577	0.30673	0.00187961	ENSG00000165732	DDX21	protein_coding	10	1	68956170	68985068	q22.1	DExD-box helicase 21 [Source:HGNC Symbol;Acc:HGNC:2744]		DDX21	9188	NM_001256910;NM_004728
CISD2_SIG	CISD2	CISD2_SIG	CISD2	SIG	19	1.2235	0.128373	0.0863644	0.146061	0.0596966	0.221141	0.519752	5.13317	5.05968	5.16411	0.104429	0.603237	2.17475	1.9053	4.04246	3.97658	4.10835	0.131773	0.0296488	ENSG00000145354	CISD2	protein_coding	4	1	102868974	102892807	q24	CDGSH iron sulfur domain 2 [Source:HGNC Symbol;Acc:HGNC:24212]	Wolfram syndrome;WOLFRAM SYNDROME 2;Wolfram syndrome type 2	CISD2	493856	NM_001008388
POLN_SIG	POLN	POLN_SIG	POLN	SIG	38	0.950632	-0.194522	-0.203583	-0.190707	0.0128758	0.341791	0.45557	1.31981	1.24314	1.35209	0.108945	0.648699	2.23812	1.90473	0.597055	0.478156	0.715955	0.237799	0.025213	ENSG00000130997	POLN	protein_coding	4	-1	2071918	2242121	p16.3	DNA polymerase nu [Source:HGNC Symbol;Acc:HGNC:18870]		POLN	353497	NM_181808
CLK4_SIG	CLK4	CLK4_SIG	CLK4	SIG	8	0.112606	0.359432	0.357606	0.360202	0.00259603	0.910343	1.09412	6.45108	6.34244	6.49682	0.154383	0.273901	1.59502	1.90151	2.64465	2.53553	2.75377	0.218237	0.110709	ENSG00000113240	CLK4	protein_coding	5	-1	178602664	178630615	q35.3	CDC like kinase 4 [Source:HGNC Symbol;Acc:HGNC:13659]		CLK4	57396	NM_020666
MAPK6_SIG	MAPK6	MAPK6_SIG	MAPK6	SIG	3	-1.54879	0.248775	0.27603	0.2373	-0.0387306	0.121432	-2.34882	5.1284	5.52563	4.96114	-0.564487	0.0188333	5.03668	1.90061	4.05737	3.66236	4.45237	0.790006	4.73676e-07	ENSG00000069956	MAPK6	protein_coding	15	1	51952106	52067375	q21.2	mitogen-activated protein kinase 6 [Source:HGNC Symbol;Acc:HGNC:6879]		MAPK6	5597	NM_002748
ELAC1_SIG	ELAC1	ELAC1_SIG	ELAC1	SIG	11	0.403926	-0.331033	-0.337106	-0.328475	0.00863027	0.686267	0.430656	2.76674	2.69666	2.79625	0.099589	0.666718	2.2552	1.89919	0.98247	0.872474	1.09247	0.219993	0.0241208	ENSG00000141642	ELAC1	protein_coding	18	1	50967991	50988121	q21.2	elaC ribonuclease Z 1 [Source:HGNC Symbol;Acc:HGNC:14197]		ELAC1	55520	NM_018696
PPP2R5A_SIG	PPP2R5A	PPP2R5A_SIG	PPP2R5A	SIG	10	1.59588	0.0915292	0.0722459	0.0996485	0.0274026	0.110515	-0.271815	6.71987	6.74965	6.70733	-0.0423206	0.785764	2.95397	1.89657	6.46153	6.35909	6.56397	0.20488	0.00313714	ENSG00000066027	PPP2R5A	protein_coding	1	1	212285410	212361853	q32.3	protein phosphatase 2 regulatory subunit B'alpha [Source:HGNC Symbol;Acc:HGNC:9309]		PPP2R5A	5525	NM_001199756;NM_006243
TRAT1_SIG	TRAT1	TRAT1_SIG	TRAT1	SIG	15	2.72509	-0.150496	-0.336011	-0.0723838	0.263627	0.00642832	2.68053	2.24073	0.802408	2.84634	2.04394	0.00735059		1.89542						ENSG00000163519	TRAT1	protein_coding	3	1	108822698	108855005	q13.13	T cell receptor associated transmembrane adaptor 1 [Source:HGNC Symbol;Acc:HGNC:30698]		TRAT1	50852	NM_001317747;NM_016388
HNRNPH3_SIG	HNRNPH3	HNRNPH3_SIG	HNRNPH3	SIG	6	-0.863493	0.950973	0.970097	0.942921	-0.0271755	0.387866	-0.332931	7.92429	7.95918	7.90961	-0.0495729	0.739186	3.01085	1.89358	3.25397	3.09104	3.41689	0.325854	0.00260515	ENSG00000096746	HNRNPH3	protein_coding	10	1	68331174	68343191	q21.3	heterogeneous nuclear ribonucleoprotein H3 [Source:HGNC Symbol;Acc:HGNC:5043]		HNRNPH3	3189	NM_001322434;NM_001322436;NM_001322437;NM_001322438;NM_001322439;NM_001322440;NM_001322441;NM_001322442;NM_001322443;NM_001322444;NM_001322445;NM_001322446;NM_001322447;NM_001322448;NM_001322449;NM_001322450;NM_001322451;NM_001322452;NM_001322453;NM_012207;NM_021644
CHPF2_SIG	CHPF2	CHPF2_SIG	CHPF2	SIG	21	1.16545	0.0830915	0.0734083	0.0871687	0.0137604	0.243835	2.19214	6.18117	5.91587	6.29287	0.377007	0.0283692	0.48486	1.89293	3.5428	3.51263	3.57298	0.0603573	0.627775	ENSG00000033100	CHPF2	protein_coding	7	1	151232489	151238827	q36.1	chondroitin polymerizing factor 2 [Source:HGNC Symbol;Acc:HGNC:29270]		CHPF2	54480	NM_001284295;NM_019015
HSD3B7_SIG	HSD3B7	HSD3B7_SIG	HSD3B7	SIG	17	0.5089	-0.10687	-0.112536	-0.104484	0.00805176	0.610822	0.281664	2.78901	2.71984	2.81813	0.0982911	0.778201	2.39163	1.89031	-0.48063	-0.587797	-0.373464	0.214333	0.0167737	ENSG00000099377	HSD3B7	protein_coding	16	1	30985207	30989147	p11.2	hydroxy-delta-5-steroid dehydrogenase, 3 beta- and steroid delta-isomerase 7 [Source:HGNC Symbol;Acc:HGNC:18324]	BILE ACID SYNTHESIS DEFECT CONGENITAL 1;Congenital bile acid synthesis defect type 1	HSD3B7	80270	NM_001142777;NM_001142778;NM_025193
PAN2_SIG	PAN2	PAN2_SIG	PAN2	SIG	22	1.06039	0.0685558	0.0587113	0.0727008	0.0139895	0.288969	0.47557	7.1706	7.11139	7.19554	0.0841462	0.63438	2.18837	1.88369	3.22879	3.11752	3.34007	0.22255	0.0286426	ENSG00000135473	PAN2	protein_coding	12	-1	56316223	56334053	q13.3	poly(A) specific ribonuclease subunit PAN2 [Source:HGNC Symbol;Acc:HGNC:20074]		PAN2	9924	NM_001127460;NM_001166279;NM_014871
CD4_SIG	CD4	CD4_SIG	CD4	SIG	21	2.4259	-0.312577	-0.458871	-0.25098	0.207892	0.0152707	2.66383	5.12063	3.99097	5.59627	1.6053	0.0077256		1.88361						ENSG00000010610	CD4	protein_coding	12	1	6786858	6820799	p13.31	CD4 molecule [Source:HGNC Symbol;Acc:HGNC:1678]	OKT4 EPITOPE DEFICIENCY	CD4	920	NM_000616;NM_001195014;NM_001195015;NM_001195016;NM_001195017
GART_SIG	GART	GART_SIG	GART	SIG	17	-0.14205	0.0413008	0.043979	0.0401732	-0.00380581	0.887041	-0.391304	6.62847	6.68591	6.60429	-0.0816194	0.695572	3.05389	1.88274	6.64489	6.49407	6.79571	0.301641	0.00225891	ENSG00000159131	GART	protein_coding	21	-1	33503931	33543491	q22.11	phosphoribosylglycinamide formyltransferase, phosphoribosylglycinamide synthetase, phosphoribosylaminoimidazole synthetase [Source:HGNC Symbol;Acc:HGNC:4163]		GART	2618	NM_000819;NM_001136005;NM_001136006;NM_175085
TNFRSF18_SIG	TNFRSF18	TNFRSF18_SIG	TNFRSF18	SIG	10	1.92227	-0.137744	-0.205142	-0.109366	0.095776	0.0545718							2.66094	1.88157	1.72056	1.5367	1.90443	0.367732	0.00779237	ENSG00000186891	TNFRSF18	protein_coding	1	-1	1203508	1206592	p36.33	TNF receptor superfamily member 18 [Source:HGNC Symbol;Acc:HGNC:11914]		TNFRSF18	8784	NM_004195;NM_148901;NM_148902
GNL3L_SIG	GNL3L	GNL3L_SIG	GNL3L	SIG	10	-0.310766	0.15649	0.161662	0.154312	-0.00734993	0.755979	-0.868402	5.97646	6.1257	5.91362	-0.212082	0.385174	3.5291	1.8814	4.79287	4.64849	4.93725	0.288764	0.000416981	ENSG00000130119	GNL3L	protein_coding	X	1	54530211	54567289	p11.22	G protein nucleolar 3 like [Source:HGNC Symbol;Acc:HGNC:25553]		GNL3L	54552	NM_001184819;NM_019067
SLC37A2_SIG	SLC37A2	SLC37A2_SIG	SLC37A2	SIG	21	1.632	-0.0825681	-0.136512	-0.0598551	0.0766564	0.102679	1.68954	2.58474	1.81791	2.90762	1.08971	0.0911168	0.970824	1.88116	1.25281	1.20796	1.29767	0.0897131	0.331636	ENSG00000134955	SLC37A2	protein_coding	11	1	125063067	125090312	q24.2	solute carrier family 37 member 2 [Source:HGNC Symbol;Acc:HGNC:20644]		SLC37A2	219855	NM_001145290;NM_198277
GPR146_SIG	GPR146	GPR146_SIG	GPR146	SIG	9	2.44798	0.0936819	0.0606333	0.107597	0.0469638	0.014366	0.146307	3.63344	3.59716	3.64871	0.0515499	0.883679	2.514	1.88112	-0.541147	-0.720658	-0.361636	0.359021	0.0119372	ENSG00000164849	GPR146	protein_coding	7	1	1044546	1059261	p22.3	G protein-coupled receptor 146 [Source:HGNC Symbol;Acc:HGNC:21718]		GPR146	115330	NM_001303473;NM_001303474;NM_138445
LONP1_SIG	LONP1	LONP1_SIG	LONP1	SIG	24	-1.87498	0.116322	0.134687	0.108589	-0.0260979	0.0607954	-1.46058	5.92899	6.10775	5.85373	-0.254018	0.144132	4.1205	1.88085	5.41961	5.17152	5.6677	0.49618	3.78045e-05	ENSG00000196365	LONP1	protein_coding	19	-1	5691834	5720572	p13.3	lon peptidase 1, mitochondrial [Source:HGNC Symbol;Acc:HGNC:9479]	CODAS syndrome	LONP1	9361	NM_001276479;NM_001276480;NM_004793
RRBP1_SIG	RRBP1	RRBP1_SIG	RRBP1	SIG	16	1.36812	0.0619395	0.0447661	0.0691704	0.0244042	0.171273	1.90463	6.06339	5.59726	6.25966	0.662392	0.0568288	0.753345	1.87947	3.28699	3.24931	3.32467	0.0753609	0.451243	ENSG00000125844	RRBP1	protein_coding	20	-1	17613678	17682295	p12.1	ribosome binding protein 1 [Source:HGNC Symbol;Acc:HGNC:10448]		RRBP1	6238	NM_001042576;NM_001365613;NM_004587
PTCD2_SIG	PTCD2	PTCD2_SIG	PTCD2	SIG	23	-0.729647	-0.110944	-0.0943462	-0.117933	-0.0235864	0.465606	-0.639642	2.94179	3.04903	2.89663	-0.152403	0.522405	3.29536	1.87787	5.06144	4.93778	5.18509	0.247311	0.000982973	ENSG00000049883	PTCD2	protein_coding	5	1	72320367	72368395	q13.2	pentatricopeptide repeat domain 2 [Source:HGNC Symbol;Acc:HGNC:25734]		PTCD2	79810	NM_001284403;NM_001284404;NM_001284405;NM_024754
SLC12A2_SIG	SLC12A2	SLC12A2_SIG	SLC12A2	SIG	10	-1.86177	0.0319583	0.0657335	0.0177372	-0.0479963	0.0626352	-2.14235	5.03029	5.53427	4.81808	-0.71619	0.032165	4.79476	1.87553	3.02662	2.582	3.47123	0.889228	1.62871e-06	ENSG00000064651	SLC12A2	protein_coding	5	1	128083766	128189677	q23.3	solute carrier family 12 member 2 [Source:HGNC Symbol;Acc:HGNC:10911]		SLC12A2	6558	NM_001046;NM_001256461
TTK_SIG	TTK	TTK_SIG	TTK	SIG	39	-0.995509	0.130285	0.202923	0.0997007	-0.103222	0.319489	-0.933562	4.55383	4.81364	4.44444	-0.369197	0.35053	3.58388	1.87406	4.5132	4.34332	4.68309	0.339768	0.000338533	ENSG00000112742	TTK	protein_coding	6	1	80003887	80042527	q14.1	TTK protein kinase [Source:HGNC Symbol;Acc:HGNC:12401]		TTK	7272	NM_001166691;NM_003318
FADS1_SIG	FADS1	FADS1_SIG	FADS1	SIG	21	-2.89651	-0.012487	0.0436694	-0.0361318	-0.0798012	0.00377336	-2.04377	5.19207	5.6897	4.98254	-0.707164	0.0409758	4.69313	1.87337	4.35072	4.0167	4.68473	0.668022	2.69062e-06	ENSG00000149485	FADS1	protein_coding	11	-1	61799625	61829318	q12.2	fatty acid desaturase 1 [Source:HGNC Symbol;Acc:HGNC:3574]		FADS1	3992	NM_013402
EPHB4_SIG	EPHB4	EPHB4_SIG	EPHB4	SIG	34	-1.49785	-0.00266412	0.0292332	-0.0160946	-0.0453278	0.134173	-1.67337	5.48594	5.98034	5.27777	-0.702571	0.0942536	4.32163	1.8726	0.373284	-0.0661672	0.812735	0.878902	1.54881e-05	ENSG00000196411	EPHB4	protein_coding	7	-1	100802565	100827523	q22.1	EPH receptor B4 [Source:HGNC Symbol;Acc:HGNC:3395]	CAPILLARY MALFORMATION-ARTERIOVENOUS MALFORMATION 2;LYMPHATIC MALFORMATION 7;Vein of Galen aneurysmal malformation	EPHB4	2050	NM_004444
RAPGEF2_SIG	RAPGEF2	RAPGEF2_SIG	RAPGEF2	SIG	10	-0.60046	0.157365	0.169106	0.152421	-0.0166851	0.5482	0.767982	6.70784	6.56078	6.76976	0.208985	0.442498	1.87627	1.86977	0.769879	0.670381	0.869377	0.198996	0.0606177	ENSG00000109756	RAPGEF2	protein_coding	4	1	159103013	159360174	q32.1	Rap guanine nucleotide exchange factor 2 [Source:HGNC Symbol;Acc:HGNC:16854]	EPILEPSY FAMILIAL ADULT MYOCLONIC 7	RAPGEF2	9693	NM_001351724;NM_001351725;NM_001351726;NM_001351727;NM_001351728;NM_014247
RNF10_SIG	RNF10	RNF10_SIG	RNF10	SIG	22	1.43129	0.539786	0.482947	0.563718	0.0807704	0.152347	0.534883	7.98772	7.9037	8.0231	0.119401	0.592731	2.10815	1.86891	4.92305	4.85795	4.98816	0.130213	0.0350177	ENSG00000022840	RNF10	protein_coding	12	1	120533480	120577588	q24.31	ring finger protein 10 [Source:HGNC Symbol;Acc:HGNC:10055]		RNF10	9921	NM_001330474;NM_014868
VRK1_SIG	VRK1	VRK1_SIG	VRK1	SIG	32	-0.874018	-0.0254108	-0.0106115	-0.031642	-0.0210305	0.382109	-0.434352	5.66142	5.73725	5.62949	-0.107757	0.664033	3.07451	1.86687	4.76756	4.66946	4.86566	0.1962	0.00210848	ENSG00000100749	VRK1	protein_coding	14	1	96797382	96931722	q32.2	VRK serine/threonine kinase 1 [Source:HGNC Symbol;Acc:HGNC:12718]	Microcephaly-complex motor and sensory axonal neuropathy syndrome;Pontocerebellar hypoplasia type 1;PONTOCEREBELLAR HYPOPLASIA TYPE 1A	VRK1	7443	NM_003384
CD6_SIG	CD6	CD6_SIG	CD6	SIG	63	2.42047	-0.275696	-0.408986	-0.219574	0.189411	0.0155005	2.63496	4.46552	3.12015	5.03199	1.91184	0.00841476		1.8632						ENSG00000013725	CD6	protein_coding	11	1	60971680	61020377	q12.2	CD6 molecule [Source:HGNC Symbol;Acc:HGNC:1691]		CD6	923	NM_001254750;NM_001254751;NM_006725
ING1_SIG	ING1	ING1_SIG	ING1	SIG	9	-0.422368	-0.159042	-0.151735	-0.162118	-0.0103829	0.672757	-0.471886	4.41679	4.46579	4.39616	-0.0696279	0.637008	3.10676	1.86314	4.26206	4.15659	4.36752	0.210922	0.00189152	ENSG00000153487	ING1	protein_coding	13	1	110712736	110723339	q34	inhibitor of growth family member 1 [Source:HGNC Symbol;Acc:HGNC:6062]	SQUAMOUS CELL CARCINOMA HEAD AND NECK;Squamous cell carcinoma of salivary glands;Squamous cell carcinoma of the hypopharynx;Squamous cell carcinoma of the larynx;Squamous cell carcinoma of the lip;Squamous cell carcinoma of the nasal cavity and paranasal sinuses;Squamous cell carcinoma of the oral cavity;Squamous cell carcinoma of the oropharynx	ING1	3621	NM_001267728;NM_005537;NM_198217;NM_198218;NM_198219
RNF123_SIG	RNF123	RNF123_SIG	RNF123	SIG	30	2.28359	0.0802751	0.0522961	0.0920558	0.0397596	0.0223957	1.09937	7.09841	6.9383	7.16583	0.22753	0.271605	1.53273	1.86118	2.39496	2.28405	2.50588	0.221828	0.125343	ENSG00000164068	RNF123	protein_coding	3	1	49689538	49721529	p21.31	ring finger protein 123 [Source:HGNC Symbol;Acc:HGNC:21148]		RNF123	63891	NM_022064
PMVK_SIG	PMVK	PMVK_SIG	PMVK	SIG	10	-0.791302	-0.0249785	-0.00750747	-0.0323347	-0.0248273	0.428768	-0.889949	4.50134	4.64171	4.44223	-0.199479	0.373493	3.51938	1.85929	4.37848	4.0688	4.68816	0.619367	0.000432556	ENSG00000163344	PMVK	protein_coding	1	-1	154924740	154936719	q21.3	phosphomevalonate kinase [Source:HGNC Symbol;Acc:HGNC:9141]	POROKERATOSIS 1 MULTIPLE TYPES;Porokeratosis of Mibelli	PMVK	10654	NM_001323011;NM_001323012;NM_001348696;NM_006556
PPOX_SIG	PPOX	PPOX_SIG	PPOX	SIG	21	1.98237	0.138099	0.106879	0.151244	0.0443654	0.0474378	2.12766	6.13196	5.80209	6.27085	0.46876	0.0333656	0.501713	1.85924	1.85012	1.81816	1.88209	0.06393	0.61587	ENSG00000143224	PPOX	protein_coding	1	1	161166056	161178013	q23.3	protoporphyrinogen oxidase [Source:HGNC Symbol;Acc:HGNC:9280]	PORPHYRIA VARIEGATA	PPOX	5498	NM_000309;NM_001122764;NM_001350128;NM_001350129;NM_001350130;NM_001350131
ABR_SIG	ABR	ABR_SIG	ABR	SIG	37	1.1863	0.0944369	0.0801407	0.100456	0.0203156	0.235505	-0.584714	6.43024	6.5504	6.37965	-0.170758	0.55874	3.21162	1.8575	3.08231	2.91792	3.24671	0.328792	0.00131988	ENSG00000159842	ABR	protein_coding	17	-1	1003518	1229738	p13.3	ABR, RhoGEF and GTPase activating protein [Source:HGNC Symbol;Acc:HGNC:81]		ABR	29	NM_001092;NM_001159746;NM_001256847;NM_001282149;NM_001322840;NM_001322841;NM_021962
GRB10_SIG	GRB10	GRB10_SIG	GRB10	SIG	17	-0.303561	0.0660383	0.0738428	0.0627521	-0.0110907	0.761463	-0.742992	6.05043	6.21354	5.98175	-0.231789	0.457486	3.36633	1.85498	2.51079	2.33577	2.68582	0.350053	0.00076175	ENSG00000106070	GRB10	protein_coding	7	-1	50590063	50793462	p12.1	growth factor receptor bound protein 10 [Source:HGNC Symbol;Acc:HGNC:4564]		GRB10	2887	NM_001001549;NM_001001550;NM_001001555;NM_001350814;NM_001350815;NM_001350816
SC5D_SIG	SC5D	SC5D_SIG	SC5D	SIG	3	0.637124	0.0162401	0.00165937	0.0223794	0.02072	0.524044	-0.440714	4.56233	4.62602	4.53551	-0.090506	0.65942	3.06107	1.85287	4.28867	4.0814	4.49594	0.414535	0.00220551	ENSG00000109929	SC5D	protein_coding	11	1	121292681	121313410	q23.3	sterol-C5-desaturase [Source:HGNC Symbol;Acc:HGNC:10547]	LATHOSTEROLOSIS	SC5D	6309	NM_001024956;NM_006918
CD3E_SIG	CD3E	CD3E_SIG	CD3E	SIG	101	2.51247	-0.433474	-0.649372	-0.34257	0.306802	0.011989	2.61861	5.08536	3.86242	5.60029	1.73787	0.00882895		1.85163						ENSG00000198851	CD3E	protein_coding	11	1	118304545	118316175	q23.3	CD3e molecule [Source:HGNC Symbol;Acc:HGNC:1674]	IMMUNODEFICIENCY 18;T-B+ severe combined immunodeficiency due to CD3delta/CD3epsilon/CD3zeta	CD3E	916	NM_000733
PGAM4_SIG	PGAM4	PGAM4_SIG	PGAM4	SIG	3	1.11834	-0.0784689	-0.105224	-0.0672035	0.0380207	0.263422							2.61227	1.84715	7.22408	7.09202	7.35614	0.264123	0.00899435	ENSG00000226784	PGAM4	protein_coding	X	-1	77968874	77969638	q21.1	phosphoglycerate mutase family member 4 [Source:HGNC Symbol;Acc:HGNC:21731]		PGAM4	441531	NM_001029891
ACSBG1_SIG	ACSBG1	ACSBG1_SIG	ACSBG1	SIG	18	1.36923	-0.165807	-0.230693	-0.138487	0.0922059	0.170927	1.39503	0.553922	0.0251564	0.77656	0.751404	0.163007	1.21721	1.84713	3.57462	3.51978	3.62947	0.109692	0.223526	ENSG00000103740	ACSBG1	protein_coding	15	-1	78167468	78245688	q25.1	acyl-CoA synthetase bubblegum family member 1 [Source:HGNC Symbol;Acc:HGNC:29567]		ACSBG1	23205	NM_001199377;NM_015162
PMAIP1_SIG	PMAIP1	PMAIP1_SIG	PMAIP1	SIG	8	0.996859	0.033013	0.0155643	0.0403598	0.0247955	0.318833	-2.04489	4.55265	5.08423	4.32882	-0.755416	0.0408657	4.65578	1.84618	0.985343	0.51089	1.4598	0.948905	3.22762e-06
GP1BA_SIG	GP1BA	GP1BA_SIG	GP1BA	SIG	18	0.956785	-0.221992	-0.234764	-0.216613	0.0181509	0.338676	2.60915	2.22208	1.51384	2.52029	1.00644	0.00907663		1.84495						ENSG00000185245	GP1BA	protein_coding	17	1	4932277	4935023	p13.2	glycoprotein Ib platelet subunit alpha [Source:HGNC Symbol;Acc:HGNC:4439]	BERNARD-SOULIER SYNDROME;BERNARD-SOULIER SYNDROME TYPE A2 AUTOSOMAL DOMINANT;Fetal and neonatal alloimmune thrombocytopenia;NONARTERITIC ANTERIOR ISCHEMIC OPTIC NEUROPATHY SUSCEPTIBILITY TO;Pseudo von Willebrand disease	GP1BA	2811	NM_000173
SUV39H1_SIG	SUV39H1	SUV39H1_SIG	SUV39H1	SIG	18	-0.258464	0.0372457	0.0420574	0.0352197	-0.00683767	0.796049	-0.467512	4.6538	4.73368	4.62016	-0.113524	0.640134	3.07659	1.8449	4.56964	4.45411	4.68517	0.23106	0.00209385	ENSG00000101945	SUV39H1	protein_coding	X	1	48695554	48709012	p11.23	suppressor of variegation 3-9 homolog 1 [Source:HGNC Symbol;Acc:HGNC:11479]		SUV39H1	6839	NM_001282166;NM_003173
ACSL5_SIG	ACSL5	ACSL5_SIG	ACSL5	SIG	26	1.5189	0.0523987	0.0338068	0.0602268	0.02642	0.128788	0.102295	6.20579	6.19106	6.21199	0.02093	0.918523	2.50626	1.84453	6.923	6.85338	6.99262	0.139242	0.0122015	ENSG00000197142	ACSL5	protein_coding	10	1	112374018	112428380	q25.2	acyl-CoA synthetase long chain family member 5 [Source:HGNC Symbol;Acc:HGNC:16526]		ACSL5	51703	NM_016234;NM_203379;NM_203380
NUP42_SIG	NUP42	NUP42_SIG	NUP42	SIG	5	-1.31317	-0.0585541	-0.0479651	-0.0630126	-0.0150476	0.189126							2.60575	1.84254	2.6868	2.56249	2.8111	0.248609	0.00916739
EIF3CL_SIG	EIF3CL	EIF3CL_SIG	EIF3CL	SIG	6	-1.13094	-0.0601649	-0.0483416	-0.0651432	-0.0168016	0.258082							2.60526	1.8422	7.37272	7.28452	7.46091	0.176389	0.00918046	ENSG00000205609	EIF3CL	protein_coding	16	-1	28379579	28403879	p12.1	eukaryotic translation initiation factor 3 subunit C like [Source:HGNC Symbol;Acc:HGNC:26347]		EIF3CL	728689	NM_001099661;NM_001317856;NM_001317857
STRADB_SIG	STRADB	STRADB_SIG	STRADB	SIG	14	1.57416	0.382195	0.278206	0.425979	0.147773	0.11545	1.29797	6.19643	5.73097	6.39241	0.661439	0.194299	1.30709	1.84205	1.4624	1.40734	1.51746	0.110125	0.191183	ENSG00000082146	STRADB	protein_coding	2	1	201387858	201480846	q33.1	STE20 related adaptor beta [Source:HGNC Symbol;Acc:HGNC:13205]		STRADB	55437	NM_001206864;NM_018571
PTDSS2_SIG	PTDSS2	PTDSS2_SIG	PTDSS2	SIG	19	-1.39361	0.0692074	0.0864891	0.0619309	-0.0245581	0.163434	-2.39913	4.73891	5.11141	4.58207	-0.529343	0.016434	5.00213	1.84059	1.77518	1.30934	2.24102	0.931676	5.67016e-07	ENSG00000174915	PTDSS2	protein_coding	11	1	448268	491399	p15.5	phosphatidylserine synthase 2 [Source:HGNC Symbol;Acc:HGNC:15463]		PTDSS2	81490	NM_001329544;NM_001329545;NM_001329548;NM_030783
EZH2_SIG	EZH2	EZH2_SIG	EZH2	SIG	21	-1.69085	0.061044	0.0970575	0.0458804	-0.0511772	0.0908647	-1.66523	6.43741	6.78481	6.29114	-0.493672	0.0958662	4.26522	1.83847	5.84691	5.61137	6.08246	0.471085	1.99705e-05	ENSG00000106462	EZH2	protein_coding	7	-1	148807383	148884321	q36.1	enhancer of zeste 2 polycomb repressive complex 2 subunit [Source:HGNC Symbol;Acc:HGNC:3527]	Weaver syndrome;WEAVER SYNDROME 2	EZH2	2146	NM_001203247;NM_001203248;NM_001203249;NM_004456;NM_152998
DUSP23_SIG	DUSP23	DUSP23_SIG	DUSP23	SIG	11	0.992453	-0.0936559	-0.11419	-0.0850098	0.0291807	0.320977	0.475037	2.401	2.19301	2.48857	0.295557	0.634761	2.12376	1.83763	0.572912	0.467365	0.678459	0.211093	0.03369	ENSG00000158716	DUSP23	protein_coding	1	1	159780932	159782543	q23.2	dual specificity phosphatase 23 [Source:HGNC Symbol;Acc:HGNC:21480]		DUSP23	54935	NM_001319658;NM_001319659;NM_017823
ENO3_SIG	ENO3	ENO3_SIG	ENO3	SIG	47	0.514717	-0.0633964	-0.070035	-0.0606012	0.00943375	0.606751	0.239683	3.92986	3.8795	3.95107	0.0715687	0.810576	2.35439	1.83429	1.88379	1.73455	2.03302	0.298464	0.018553	ENSG00000108515	ENO3	protein_coding	17	1	4948092	4957131	p13.2	enolase 3 [Source:HGNC Symbol;Acc:HGNC:3354]	Glycogen storage disease due to muscle beta-enolase deficiency;GLYCOGEN STORAGE DISEASE XIII	ENO3	2027	NM_001193503;NM_001976;NM_053013
B2M_SIG	B2M	B2M_SIG	B2M	SIG	29	2.07953	0.105433	0.0635758	0.123057	0.059481	0.0375688	1.43428	11.7515	11.4972	11.8586	0.361412	0.151492	1.15897	1.83371	9.53966	9.49576	9.58356	0.087793	0.246468	ENSG00000166710	B2M	protein_coding	15	1	44711487	44718877	q21.1	beta-2-microglobulin [Source:HGNC Symbol;Acc:HGNC:914]	AMYLOIDOSIS FAMILIAL VISCERAL;IMMUNODEFICIENCY 43;Immunodeficiency by defective expression of HLA class 1;Variant ABeta2M amyloidosis	B2M	567	NM_004048
TOLLIP_SIG	TOLLIP	TOLLIP_SIG	TOLLIP	SIG	16	0.853941	-0.0060897	-0.0166898	-0.00162652	0.0150632	0.393138	1.625	5.56922	5.42148	5.63142	0.209935	0.104162	0.968214	1.83368	3.66746	3.63889	3.69604	0.0571489	0.332937	ENSG00000078902	TOLLIP	protein_coding	11	-1	1274371	1309654	p15.5	toll interacting protein [Source:HGNC Symbol;Acc:HGNC:16476]		TOLLIP	54472	NM_001318512;NM_001318514;NM_001318515;NM_001318516;NM_019009
UQCRQ_SIG	UQCRQ	UQCRQ_SIG	UQCRQ	SIG	10	-0.811742	0.161417	0.188001	0.150224	-0.0377772	0.41694	-0.0973991	5.01054	5.02198	5.00573	-0.0162493	0.922409	2.68913	1.83263	5.01505	4.88907	5.14103	0.25196	0.00716393	ENSG00000164405	UQCRQ	protein_coding	5	1	132866630	132868847	q31.1	ubiquinol-cytochrome c reductase complex III subunit VII [Source:HGNC Symbol;Acc:HGNC:29594]	Isolated complex III deficiency;MITOCHONDRIAL COMPLEX III DEFICIENCY NUCLEAR TYPE 4;Mitochondrial Respiratory Chain Complex III Deficiency UQCRQ Related	UQCRQ	27089	NM_014402
PRPF38B_SIG	PRPF38B	PRPF38B_SIG	PRPF38B	SIG	1	-1.69213	0.862658	0.901325	0.846378	-0.0549472	0.0906214	-0.469954	7.07084	7.11447	7.05247	-0.0619978	0.638388	3.06164	1.8326	4.72016	4.51772	4.9226	0.404875	0.0022013	ENSG00000134186	PRPF38B	protein_coding	1	1	108692310	108702928	p13.3	pre-mRNA processing factor 38B [Source:HGNC Symbol;Acc:HGNC:25512]		PRPF38B	55119	NM_001349757;NM_001349758;NM_001349759;NM_001349761;NM_001349762;NM_001349763;NM_001349764;NM_001349765;NM_001349766;NM_001349767;NM_001349768;NM_001349769;NM_001349770;NM_001349771;NM_018061
CD247_SIG	CD247	CD247_SIG	CD247	SIG	23	2.51375	-0.343106	-0.540666	-0.259922	0.280744	0.0119454	2.59092	4.68878	3.48054	5.19751	1.71697	0.00957186		1.83206						ENSG00000198821	CD247	protein_coding	1	-1	167430640	167518610	q24.2	CD247 molecule [Source:HGNC Symbol;Acc:HGNC:1677]	IMMUNODEFICIENCY 25;Oligoarticular juvenile idiopathic arthritis;Rheumatoid factor-negative juvenile idiopathic arthritis;T-B+ severe combined immunodeficiency due to CD3delta/CD3epsilon/CD3zeta	CD247	919	NM_000734;NM_198053
TSC22D3_TF	TSC22D3	TSC22D3_TF	TSC22D3	TF	35	1.9995	0.200711	0.177877	0.210325	0.0324482	0.0455545	0.0637405	7.62628	7.61244	7.63211	0.0196753	0.949177	2.5269	1.83186	2.56209	2.30086	2.82332	0.522459	0.0115075	ENSG00000157514	TSC22D3	protein_coding	X	-1	107713221	107777342	q22.3	TSC22 domain family member 3 [Source:HGNC Symbol;Acc:HGNC:3051]		TSC22D3	1831	NM_001015881;NM_001318468;NM_001318470;NM_004089;NM_198057
UBAC1_SIG	UBAC1	UBAC1_SIG	UBAC1	SIG	18	1.76375	0.177349	0.105486	0.207606	0.10212	0.0777747	1.16662	6.06444	5.83093	6.16276	0.331832	0.243365	1.42244	1.83074	4.17844	4.13636	4.22053	0.0841751	0.154897	ENSG00000130560	UBAC1	protein_coding	9	-1	135932969	135961380	q34.3	UBA domain containing 1 [Source:HGNC Symbol;Acc:HGNC:30221]		UBAC1	10422	NM_016172
ADCK1_SIG	ADCK1	ADCK1_SIG	ADCK1	SIG	9	-0.474046	-0.0121678	-0.00461048	-0.0153498	-0.0107394	0.635467	0.0234145	3.54028	3.53708	3.54164	0.00455895	0.98132	2.56514	1.83038	3.86531	3.72892	4.0017	0.272774	0.0103135	ENSG00000063761	ADCK1	protein_coding	14	1	77800109	77935014	q24.3	aarF domain containing kinase 1 [Source:HGNC Symbol;Acc:HGNC:19038]		ADCK1	57143	NM_001142545;NM_020421
CD5_SIG	CD5	CD5_SIG	CD5	SIG	29	2.43948	-0.0370802	-0.265512	0.0591015	0.324613	0.0147085	2.58827	3.9335	2.72207	4.44358	1.72151	0.00964582		1.83019						ENSG00000110448	CD5	protein_coding	11	1	61102489	61127852	q12.2	CD5 molecule [Source:HGNC Symbol;Acc:HGNC:1685]		CD5	921	NM_001346456;NM_014207
DGKE_SIG	DGKE	DGKE_SIG	DGKE	SIG	13	0.027469	0.161081	0.160774	0.16121	0.000436301	0.978086	-0.807049	5.63575	5.85311	5.54423	-0.308876	0.419638	3.38923	1.82588	2.51932	2.22563	2.81302	0.587382	0.000700892	ENSG00000153933	DGKE	protein_coding	17	1	56834107	56869567	q22	diacylglycerol kinase epsilon [Source:HGNC Symbol;Acc:HGNC:2852]	Atypical hemolytic-uremic syndrome with DGKE deficiency;Immunoglobulin-mediated membranoproliferative glomerulonephritis;NEPHROTIC SYNDROME TYPE 7	DGKE	8526	NM_003647
DPP7_SIG	DPP7	DPP7_SIG	DPP7	SIG	11	-0.297019	0.13305	0.136741	0.131496	-0.00524571	0.766452	-1.09597	7.01938	7.15554	6.96205	-0.193488	0.273091	3.67779	1.82562	0.85029	0.468705	1.23187	0.76317	0.000235267	ENSG00000176978	DPP7	protein_coding	9	-1	137110546	137115177	q34.3	dipeptidyl peptidase 7 [Source:HGNC Symbol;Acc:HGNC:14892]		DPP7	29952	NM_013379
ZBED3_TF	ZBED3	ZBED3_TF	ZBED3	TF	47	-2.53424	-0.0219561	0.0177843	-0.0386889	-0.0564731	0.0112693	-1.51125	2.40297	3.00476	2.14959	-0.855172	0.130724	4.08944	1.82305	3.74803	3.54167	3.95438	0.412705	4.32417e-05	ENSG00000132846	ZBED3	protein_coding	5	-1	77072072	77087285	q13.3	zinc finger BED-type containing 3 [Source:HGNC Symbol;Acc:HGNC:20711]		ZBED3	84327	NM_001329564;NM_032367
CBX6_SIG	CBX6	CBX6_SIG	CBX6	SIG	18	-0.0473795	-0.0953769	-0.0948179	-0.0956123	-0.000794356	0.962211	0.0314043	5.77757	5.7715	5.78012	0.00862644	0.974947	2.54674	1.82303	2.92327	2.80475	3.04179	0.237036	0.0108733	ENSG00000183741	CBX6	protein_coding	22	-1	38861450	38872314	q13.1	chromobox 6 [Source:HGNC Symbol;Acc:HGNC:1556]		CBX6	23466	NM_001303494;NM_014292
SMN2_SIG	SMN2	SMN2_SIG	SMN2	SIG	2	-0.99548	-0.142152	-0.132653	-0.146151	-0.0134987	0.319503	0.972398	1.72818	1.31088	1.90389	0.593003	0.330853	1.60397	1.82177	3.13617	3.07185	3.20048	0.12863	0.10872	ENSG00000205571	SMN2	protein_coding	5	1	70049612	70078522	q13.2	survival of motor neuron 2, centromeric [Source:HGNC Symbol;Acc:HGNC:11118]	Proximal spinal muscular atrophy type 1;Proximal spinal muscular atrophy type 2;Proximal spinal muscular atrophy type 3;Proximal spinal muscular atrophy type 4;SPINAL MUSCULAR ATROPHY TYPE I;SPINAL MUSCULAR ATROPHY TYPE II;SPINAL MUSCULAR ATROPHY TYPE III;SPINAL MUSCULAR ATROPHY TYPE IV	SMN2	6606;6607	NM_017411;NM_022875;NM_022876;NM_022877
IPO7_SIG	IPO7	IPO7_SIG	IPO7	SIG	25	-1.62731	0.105658	0.124408	0.0977634	-0.0266449	0.10367	-1.9184	7.26513	7.67526	7.09245	-0.582812	0.0550607	4.49148	1.81945	7.58169	7.34277	7.82061	0.477836	7.07294e-06	ENSG00000205339	IPO7	protein_coding	11	1	9384652	9448127	p15.4	importin 7 [Source:HGNC Symbol;Acc:HGNC:9852]		IPO7	10527	NM_006391
CD5L_SIG	CD5L	CD5L_SIG	CD5L	SIG	18	2.51406	-0.709505	-0.951867	-0.607458	0.344409	0.0119349	2.57096	1.15201	-0.402255	1.80644	2.20869	0.0101417		1.81794						ENSG00000073754	CD5L	protein_coding	1	-1	157830911	157898256	q23.1	CD5 molecule like [Source:HGNC Symbol;Acc:HGNC:1690]		CD5L	922	NM_001347698;NM_005894
PARL_SIG	PARL	PARL_SIG	PARL	SIG	7	-0.0806611	0.035633	0.036686	0.0351896	-0.00149637	0.935711	-0.716317	4.96948	5.03963	4.93994	-0.0996906	0.473796	3.28382	1.8155	3.76198	3.62865	3.8953	0.266642	0.0010241	ENSG00000175193	PARL	protein_coding	3	-1	183829271	183884933	q27.1	presenilin associated rhomboid like [Source:HGNC Symbol;Acc:HGNC:18253]		PARL	55486	NM_001037639;NM_001324436;NM_001324437;NM_001324438;NM_018622
SKAP1_SIG	SKAP1	SKAP1_SIG	SKAP1	SIG	79	2.24232	-0.376554	-0.49372	-0.327221	0.166499	0.0249409	2.56468	2.7929	1.64841	3.27479	1.62638	0.0103272		1.8135						ENSG00000141293	SKAP1	protein_coding	17	-1	48133442	48430275	q21.32	src kinase associated phosphoprotein 1 [Source:HGNC Symbol;Acc:HGNC:15605]		SKAP1	8631	NM_001075099;NM_003726
DDX24_SIG	DDX24	DDX24_SIG	DDX24	SIG	16	0.416362	0.160118	0.154941	0.162298	0.00735742	0.677145	0.408075	6.98333	6.93549	7.00347	0.0679806	0.683219	2.15478	1.81221	5.61129	5.53857	5.68401	0.14544	0.031179	ENSG00000089737	DDX24	protein_coding	14	-1	94048287	94081212	q32.12	DEAD-box helicase 24 [Source:HGNC Symbol;Acc:HGNC:13266]		DDX24	57062	NM_020414
SLC16A7_SIG	SLC16A7	SLC16A7_SIG	SLC16A7	SIG	20	2.07317	0.0313511	0.00236038	0.0435578	0.0411974	0.0381564	2.56235	4.11936	3.42791	4.41049	0.98258	0.0103966		1.81186						ENSG00000118596	SLC16A7	protein_coding	12	1	59596029	59789855	q14.1	solute carrier family 16 member 7 [Source:HGNC Symbol;Acc:HGNC:10928]		SLC16A7	9194	NM_001270622;NM_001270623;NM_004731
PLXNA4_SIG	PLXNA4	PLXNA4_SIG	PLXNA4	SIG	12	3.0049	-0.127886	-0.280262	-0.0637273	0.216535	0.00265664	2.56156	1.32212	-0.0825755	1.91358	1.99615	0.0104205		1.81129						ENSG00000221866	PLXNA4	protein_coding	7	-1	132123332	132648688	q32.3	plexin A4 [Source:HGNC Symbol;Acc:HGNC:9102]		PLXNA4	91584	NM_001105543;NM_020911;NM_181775
POR_SIG	POR	POR_SIG	POR	SIG	35	1.08492	0.0195296	0.00184744	0.0269747	0.0251273	0.277957	-0.0444742	4.97615	4.9853	4.9723	-0.0130042	0.964526	2.60485	1.81046	3.83762	3.73095	3.94429	0.213341	0.00919147	ENSG00000127948	POR	protein_coding	7	1	75899200	75986855	q11.23	cytochrome p450 oxidoreductase [Source:HGNC Symbol;Acc:HGNC:9208]	Antley-Bixler syndrome with genital anomalies and disordered steroidogenesis;Antley-Bixler syndrome without genital anomalies or disordered steroidogenesis;Congenital adrenal hyperplasia due to cytochrome P450 oxidoreductase deficiency;DISORDERED STEROIDOGENESIS DUE TO CYTOCHROME P450 OXIDOREDUCTASE DEFICIENCY	POR	5447	NM_000941;NM_001367562
CD8B_SIG	CD8B	CD8B_SIG	CD8B	SIG	18	2.45086	-0.293356	-0.458135	-0.223976	0.234159	0.0142516	2.56	3.3788	2.06323	3.93272	1.86949	0.0104673		1.81019						ENSG00000172116	CD8B	protein_coding	2	-1	86815339	86861924	p11.2	CD8b molecule [Source:HGNC Symbol;Acc:HGNC:1707]		CD8B	926	NM_001178100;NM_004931;NM_172101;NM_172102;NM_172213
QTRT1_SIG	QTRT1	QTRT1_SIG	QTRT1	SIG	19	-0.980633	-0.0737171	-0.0589588	-0.0799312	-0.0209724	0.326774	-0.624288	5.00747	5.11179	4.96355	-0.148238	0.532439	3.18153	1.80825	4.17115	3.99838	4.34391	0.345535	0.00146498	ENSG00000213339	QTRT1	protein_coding	19	1	10701430	10713437	p13.2	queuine tRNA-ribosyltransferase catalytic subunit 1 [Source:HGNC Symbol;Acc:HGNC:23797]		QTRT1	81890	NM_031209
PLEC_SIG	PLEC	PLEC_SIG	PLEC	SIG	45	1.77702	0.163709	0.130866	0.177537	0.046671	0.0755655	0.974168	8.35179	8.09795	8.45867	0.360728	0.329973	1.58048	1.80641	1.45961	1.33426	1.58497	0.250704	0.113996	ENSG00000178209	PLEC	protein_coding	8	-1	143915147	143976734	q24.3	plectin [Source:HGNC Symbol;Acc:HGNC:9069]	Autosomal recessive limb-girdle muscular dystrophy type 2Q;EPIDERMOLYSIS BULLOSA JUNCTIONALIS WITH PYLORIC ATRESIA;EPIDERMOLYSIS BULLOSA SIMPLEX OGNA TYPE;EPIDERMOLYSIS BULLOSA SIMPLEX WITH MUSCULAR DYSTROPHY;Epidermolysis bullosa simplex with nail dystrophy;EPIDERMOLYSIS BULLOSA SIMPLEX WITH PYLORIC ATRESIA;MUSCULAR DYSTROPHY LIMB-GIRDLE AUTOSOMAL RECESSIVE 17;Muscular dystrophy limb-girdle type…	PLEC	5339	NM_000445;NM_201378;NM_201379;NM_201380;NM_201381;NM_201382;NM_201383;NM_201384
MFNG_SIG	MFNG	MFNG_SIG	MFNG	SIG	5	1.48152	0.0982729	0.080098	0.105925	0.0258274	0.138467	-0.995133	6.51056	6.64749	6.4529	-0.194588	0.319672	3.54737	1.80471	4.47796	4.27077	4.68514	0.414366	0.000389095	ENSG00000100060	MFNG	protein_coding	22	-1	37469063	37486401	q13.1	MFNG O-fucosylpeptide 3-beta-N-acetylglucosaminyltransferase [Source:HGNC Symbol;Acc:HGNC:7038]		MFNG	4242	NM_001166343;NM_002405
MAGT1_SIG	MAGT1	MAGT1_SIG	MAGT1	SIG	26	1.27897	0.104042	0.0896904	0.110085	0.0203947	0.200907	0.275618	6.05492	6.01716	6.07082	0.0536577	0.782841	2.2743	1.80306	5.07626	5.00395	5.14857	0.14462	0.0229482	ENSG00000102158	MAGT1	protein_coding	X	-1	77826364	77895593	q21.1	magnesium transporter 1 [Source:HGNC Symbol;Acc:HGNC:28880]	Immunodeficiency X-Linked with magnesium defect Epstein-Barr virus infection and neoplasia;MENTAL RETARDATION X-LINKED TYPE 95;X-linked immunodeficiency with magnesium defect Epstein-Barr virus infection and neoplasia	MAGT1	84061	NM_032121
TET2_SIG	TET2	TET2_SIG	TET2	SIG	10	0.568315	0.133205	0.124102	0.137037	0.0129347	0.569821	0.366255	6.13691	6.04811	6.1743	0.126188	0.714175	2.18335	1.80285	2.37188	2.23096	2.51279	0.281829	0.0290097	ENSG00000168769	TET2	protein_coding	4	1	105145875	105279816	q24	tet methylcytosine dioxygenase 2 [Source:HGNC Symbol;Acc:HGNC:25941]	Acquired idiopathic sideroblastic anemia;Acute myeloid leukaemia with myelodysplasia-related features;Essential thrombocythemia;MYELODYSPLASTIC SYNDROME;POLYCYTHEMIA VERA;Primary myelofibrosis;Refractory anemia;Refractory anemia with excess blasts	TET2	54790	NM_001127208;NM_017628
TET2_TF	TET2	TET2_TF	TET2	TF	70	0.508148	0.0375649	0.0322392	0.0398073	0.00756807	0.61135	0.366255	6.13691	6.04811	6.1743	0.126188	0.714175	2.18335	1.80285	2.37188	2.23096	2.51279	0.281829	0.0290097	ENSG00000168769	TET2	protein_coding	4	1	105145875	105279816	q24	tet methylcytosine dioxygenase 2 [Source:HGNC Symbol;Acc:HGNC:25941]	Acquired idiopathic sideroblastic anemia;Acute myeloid leukaemia with myelodysplasia-related features;Essential thrombocythemia;MYELODYSPLASTIC SYNDROME;POLYCYTHEMIA VERA;Primary myelofibrosis;Refractory anemia;Refractory anemia with excess blasts	TET2	54790	NM_001127208;NM_017628
SH2D1A_SIG	SH2D1A	SH2D1A_SIG	SH2D1A	SIG	7	2.52712	-0.486849	-0.711879	-0.3921	0.319778	0.0115002	2.54683	3.0645	1.84104	3.57964	1.7386	0.0108707		1.80088						ENSG00000183918	SH2D1A	protein_coding	X	1	124227868	124373197	q25	SH2 domain containing 1A [Source:HGNC Symbol;Acc:HGNC:10820]	LYMPHOPROLIFERATIVE SYNDROME X-LINKED 1;X-linked lymphoproliferative disease	SH2D1A	4068	NM_001114937;NM_002351
KHNYN_SIG	KHNYN	KHNYN_SIG	KHNYN	SIG	6	1.4606	0.0809918	0.0551712	0.0918637	0.0366925	0.144125	0.773007	7.53424	7.44774	7.57066	0.122922	0.439518	1.77299	1.80029	2.77868	2.68537	2.87199	0.186618	0.0762307	ENSG00000100441	KHNYN	protein_coding	14	1	24429286	24441843	q12	KH and NYN domain containing [Source:HGNC Symbol;Acc:HGNC:20166]		KHNYN	23351	NM_001290256;NM_001290257;NM_015299
TNK2_SIG	TNK2	TNK2_SIG	TNK2	SIG	58	2.26973	-0.0167971	-0.0408155	-0.00668406	0.0341314	0.0232242	2.68885	7.74797	7.20293	7.97746	0.774524	0.00716993	-0.144618	1.79904	4.49691	4.50192	4.49189	-0.0100322	0.885013	ENSG00000061938	TNK2	protein_coding	3	-1	195863365	195909009	q29	tyrosine kinase non receptor 2 [Source:HGNC Symbol;Acc:HGNC:19297]	Infantile-onset mesial temporal lobe epilepsy with severe cognitive regression	TNK2	10188	NM_001010938;NM_001308046;NM_005781
VEGFA_SIG	VEGFA	VEGFA_SIG	VEGFA	SIG	15	0.932249	-0.209233	-0.242136	-0.19538	0.0467558	0.351208	1.61258	4.29413	3.57389	4.59739	1.0235	0.106836	0.928173	1.79658	4.98895	4.94349	5.03441	0.090923	0.353318	ENSG00000112715	VEGFA	protein_coding	6	1	43770184	43786487	p21.1	vascular endothelial growth factor A [Source:HGNC Symbol;Acc:HGNC:12680]	MICROVASCULAR COMPLICATIONS OF DIABETES SUSCEPTIBILITY TO 1	VEGFA	7422	NM_001025366;NM_001025367;NM_001025368;NM_001025369;NM_001025370;NM_001033756;NM_001171622;NM_001171623;NM_001171624;NM_001171625;NM_001171626;NM_001171627;NM_001171628;NM_001171629;NM_001171630;NM_001204384;NM_001204385;NM_001287044;NM_001317010;NM_003376
SCLY_SIG	SCLY	SCLY_SIG	SCLY	SIG	26	-1.44211	-0.303983	-0.281392	-0.313496	-0.0321034	0.149272	-1.84242	4.02522	4.26169	3.92566	-0.336031	0.0654136	4.38151	1.79541	1.89292	1.56779	2.21805	0.650258	1.1786e-05	ENSG00000132330	SCLY	protein_coding	2	1	238060889	238099413	q37.3	selenocysteine lyase [Source:HGNC Symbol;Acc:HGNC:18161]		SCLY	51540	NM_016510
CD8A_SIG	CD8A	CD8A_SIG	CD8A	SIG	30	2.41785	-0.402448	-0.605682	-0.316875	0.288806	0.0156126	2.53808	4.58749	3.31508	5.12323	1.80815	0.0111462		1.79469						ENSG00000153563	CD8A	protein_coding	2	-1	86784610	86808396	p11.2	CD8a molecule [Source:HGNC Symbol;Acc:HGNC:1706]	CD8 DEFICIENCY FAMILIAL;Susceptibility to respiratory infections associated with CD8alpha chain mutation	CD8A	925	NM_001145873;NM_001768;NM_171827
ZNF182_TF	ZNF182	ZNF182_TF	ZNF182	TF	67	0.668787	-0.0500721	-0.0586945	-0.0464416	0.0122529	0.503632	0.424272	4.85888	4.808	4.8803	0.0723005	0.671368	2.11293	1.79407	1.7538	1.64789	1.85972	0.211823	0.0346065	ENSG00000147118	ZNF182	protein_coding	X	-1	47974851	48003978	p11.23	zinc finger protein 182 [Source:HGNC Symbol;Acc:HGNC:13001]		ZNF182	7569	NM_001007088;NM_001178099;NM_006962
IDH3B_SIG	IDH3B	IDH3B_SIG	IDH3B	SIG	12	-0.943512	0.0810269	0.096437	0.0745384	-0.0218986	0.345419	-1.65081	6.23553	6.39912	6.16665	-0.232472	0.0987767	4.18641	1.79294	5.45246	5.27794	5.62698	0.349048	2.83397e-05	ENSG00000101365	IDH3B	protein_coding	20	-1	2658395	2664219	p13	isocitrate dehydrogenase 3 (NAD(+)) beta [Source:HGNC Symbol;Acc:HGNC:5385]	Retinitis pigmentosa;RETINITIS PIGMENTOSA 46	IDH3B	3420	NM_001258384;NM_001330763;NM_006899;NM_174855
ARHGAP24_SIG	ARHGAP24	ARHGAP24_SIG	ARHGAP24	SIG	29	1.46094	-0.011719	-0.0527451	0.00555513	0.0583002	0.144033	-0.829135	3.65626	4.07384	3.48043	-0.593406	0.407028	3.3631	1.79178	-0.538981	-0.68146	-0.396502	0.284958	0.000770723	ENSG00000138639	ARHGAP24	protein_coding	4	1	85475150	86002668	q21.23	Rho GTPase activating protein 24 [Source:HGNC Symbol;Acc:HGNC:25361]	Familial idiopathic steroid-resistant nephrotic syndrome with focal segmental hyalinosis	ARHGAP24	83478	NM_001025616;NM_001042669;NM_001287805;NM_001346093;NM_031305
CRLS1_SIG	CRLS1	CRLS1_SIG	CRLS1	SIG	14	-1.11321	-0.162279	-0.144025	-0.169965	-0.0259405	0.26562	0.358856	5.03424	5.00268	5.04752	0.0448484	0.719703	2.17413	1.79109	4.12072	4.04444	4.197	0.152566	0.0296956	ENSG00000088766	CRLS1	protein_coding	20	1	6006090	6040053	p12.3	cardiolipin synthase 1 [Source:HGNC Symbol;Acc:HGNC:16148]		CRLS1	54675	NM_001127458;NM_001323561;NM_001323562;NM_001323563;NM_001323564;NM_019095
ADCY3_SIG	ADCY3	ADCY3_SIG	ADCY3	SIG	33	0.375796	0.0587531	0.0530622	0.0611493	0.00808707	0.707069	-0.640117	5.27771	5.42274	5.21665	-0.206087	0.522097	3.17149	1.78995	1.44638	1.2832	1.60956	0.326366	0.00151657	ENSG00000138031	ADCY3	protein_coding	2	-1	24819169	24919839	p23.3	adenylate cyclase 3 [Source:HGNC Symbol;Acc:HGNC:234]	BODY MASS INDEX QUANTITATIVE TRAIT LOCUS 19	ADCY3	109	NM_001320613;NM_004036
POC1B_SIG	POC1B	POC1B_SIG	POC1B	SIG	14	2.04039	0.0699649	0.0361854	0.0841878	0.0480024	0.0413118	0.749798	4.95414	4.87069	4.98927	0.118582	0.453376	1.78113	1.78964	2.84853	2.78354	2.91352	0.129984	0.0748907	ENSG00000139323	POC1B	protein_coding	12	-1	89419718	89526047	q21.33	POC1 centriolar protein B [Source:HGNC Symbol;Acc:HGNC:30836]	Autosomal-Recessive cone-Rod dystrophy;Cone rod dystrophy;CONE-ROD DYSTROPHY 20	POC1B	282809	NM_001199777;NM_172240
POLE_SIG	POLE	POLE_SIG	POLE	SIG	40	-1.68384	0.065544	0.102747	0.0498796	-0.0528675	0.0922129	-0.844722	8.37899	8.60868	8.28228	-0.326404	0.398266	3.37373	1.78828	4.68878	4.47282	4.90474	0.43192	0.000741564	ENSG00000177084	POLE	protein_coding	12	-1	132623753	132687365	q24.33	DNA polymerase epsilon, catalytic subunit [Source:HGNC Symbol;Acc:HGNC:9177]	Colorectal cancer susceptibility to 12;FACIAL DYSMORPHISM IMMUNODEFICIENCY LIVEDO AND SHORT STATURE;Facial dysmorphism-immunodeficiency-livedo-short stature syndrome;Polymerase proofreading-related adenomatous polyposis	POLE	5426	NM_006231
GPT_SIG	GPT	GPT_SIG	GPT	SIG	22	-0.605046	-0.0224256	-0.0160003	-0.025131	-0.00913062	0.545148	-0.0451097	3.14919	3.16237	3.14364	-0.0187301	0.96402	2.573	1.78749	0.654305	0.482521	0.826088	0.343567	0.0100823	ENSG00000167701	GPT	protein_coding	8	1	144502973	144507174	q24.3	glutamic--pyruvic transaminase [Source:HGNC Symbol;Acc:HGNC:4552]		GPT	2875	NM_005309
NKRF_SIG	NKRF	NKRF_SIG	NKRF	SIG	6	-0.333359	0.166425	0.170375	0.164762	-0.00561283	0.738864	-1.13782	4.4405	4.61956	4.3651	-0.254451	0.255194	3.6656	1.78741	3.33519	3.12347	3.54691	0.423437	0.000246757	ENSG00000186416	NKRF	protein_coding	X	-1	119588337	119606443	q24	NFKB repressing factor [Source:HGNC Symbol;Acc:HGNC:19374]		NKRF	55922	NM_001173487;NM_001173488;NM_017544
NKRF_TF	NKRF	NKRF_TF	NKRF	TF	34	-0.611707	0.0796384	0.0841807	0.0777259	-0.00645479	0.540732	-1.13782	4.4405	4.61956	4.3651	-0.254451	0.255194	3.6656	1.78741	3.33519	3.12347	3.54691	0.423437	0.000246757	ENSG00000186416	NKRF	protein_coding	X	-1	119588337	119606443	q24	NFKB repressing factor [Source:HGNC Symbol;Acc:HGNC:19374]		NKRF	55922	NM_001173487;NM_001173488;NM_017544
ACOT7_SIG	ACOT7	ACOT7_SIG	ACOT7	SIG	31	0.556426	-0.0717474	-0.0844039	-0.0664183	0.0179856	0.577919	-0.947474	3.68894	3.94444	3.58136	-0.363077	0.343397	3.47182	1.78499	4.89146	4.69016	5.09276	0.402605	0.000516933	ENSG00000097021	ACOT7	protein_coding	1	-1	6264269	6394391	p36.31	acyl-CoA thioesterase 7 [Source:HGNC Symbol;Acc:HGNC:24157]		ACOT7	11332	NM_007274;NM_181864;NM_181865;NM_181866
ADA_SIG	ADA	ADA_SIG	ADA	SIG	26	-1.94338	0.114565	0.155601	0.0972872	-0.0583143	0.0519698	-1.28931	6.39837	6.78348	6.23622	-0.547258	0.19729	3.81306	1.78456	4.88419	4.66877	5.09961	0.430837	0.000137256	ENSG00000196839	ADA	protein_coding	20	-1	44619522	44652233	q13.12	adenosine deaminase [Source:HGNC Symbol;Acc:HGNC:186]	Adenosine Deaminase Deficiency;OMENN SYNDROME;SEVERE COMBINED IMMUNODEFICIENCY AUTOSOMAL RECESSIVE TCELL-NEGATIVE B CELL-NEGATIVE NK CELL-NEGATIVE DUE TO ADENOSINEDEAMINASE DEFICIENCY;Severe combined immunodeficiency due to adenosine deaminase deficiency	ADA	100	NM_000022;NM_001322050;NM_001322051
TCIRG1_SIG	TCIRG1	TCIRG1_SIG	TCIRG1	SIG	25	1.89572	0.0967231	0.0672762	0.109122	0.0418456	0.0579972	1.61789	8.51945	8.1231	8.68633	0.563227	0.105686	0.903883	1.78316	3.55624	3.46208	3.6504	0.188319	0.366058	ENSG00000110719	TCIRG1	protein_coding	11	1	68039025	68050895	q13.2	T cell immune regulator 1, ATPase H+ transporting V0 subunit a3 [Source:HGNC Symbol;Acc:HGNC:11647]	Autosomal dominant severe congenital neutropenia;Autosomal recessive malignant osteopetrosis;Intermediate osteopetrosis;OSTEOPETROSIS AUTOSOMAL RECESSIVE 1	TCIRG1	10312	NM_001351059;NM_006019;NM_006053
SLC12A9_SIG	SLC12A9	SLC12A9_SIG	SLC12A9	SIG	34	1.20802	0.125008	0.109844	0.131393	0.0215496	0.227039	0.0846723	7.02377	7.01035	7.02942	0.0190741	0.932522	2.43692	1.78303	2.30184	2.11402	2.48965	0.375635	0.0148131	ENSG00000146828	SLC12A9	protein_coding	7	1	100826820	100867010	q22.1	solute carrier family 12 member 9 [Source:HGNC Symbol;Acc:HGNC:17435]		SLC12A9	56996	NM_001267812;NM_001267814;NM_001363493;NM_020246
TADA2B_TF	TADA2B	TADA2B_TF	TADA2B	TF	109	1.89278	-0.0494421	-0.0807954	-0.0362407	0.0445547	0.0583877	1.72218	5.03664	4.74552	5.15922	0.413701	0.0850374	0.797228	1.78149	3.84636	3.8189	3.87381	0.0549146	0.425319	ENSG00000173011	TADA2B	protein_coding	4	1	7041899	7057952	p16.1	transcriptional adaptor 2B [Source:HGNC Symbol;Acc:HGNC:30781]		TADA2B	93624	NM_152293
NR1D1_TF	NR1D1	NR1D1_TF	NR1D1	TF	16	1.51807	-0.0235032	-0.0451038	-0.0144082	0.0306956	0.128997	-0.928533	3.00678	3.17337	2.93663	-0.236744	0.353131	3.44675	1.78065	1.2167	1.03643	1.39698	0.360547	0.000567363	ENSG00000126368	NR1D1	protein_coding	17	-1	40092793	40100589	q21.1	nuclear receptor subfamily 1 group D member 1 [Source:HGNC Symbol;Acc:HGNC:7962]		NR1D1	9572	NM_021724
TK1_SIG	TK1	TK1_SIG	TK1	SIG	22	-1.34663	0.149448	0.207401	0.125046	-0.0823549	0.178099	-0.910205	5.74841	5.94738	5.66464	-0.282746	0.362714	3.42252	1.77647	3.7364	3.57778	3.89502	0.317242	0.000620443	ENSG00000167900	TK1	protein_coding	17	-1	78174091	78187233	q25.3	thymidine kinase 1 [Source:HGNC Symbol;Acc:HGNC:11830]		TK1	7083	NM_001346663;NM_001363848;NM_003258
NFX1_SIG	NFX1	NFX1_SIG	NFX1	SIG	9	-0.618406	0.108183	0.11367	0.105873	-0.00779745	0.536308	-0.543522	6.24384	6.30663	6.2174	-0.0892302	0.586771	3.05395	1.77514	3.98736	3.84184	4.13288	0.291039	0.00225851	ENSG00000086102	NFX1	protein_coding	9	1	33290512	33371157	p13.3	nuclear transcription factor, X-box binding 1 [Source:HGNC Symbol;Acc:HGNC:7803]		NFX1	4799	NM_001318758;NM_002504;NM_147134
NFX1_TF	NFX1	NFX1_TF	NFX1	TF	24	-0.40842	0.0832333	0.086751	0.0817522	-0.0049988	0.682965	-0.543522	6.24384	6.30663	6.2174	-0.0892302	0.586771	3.05395	1.77514	3.98736	3.84184	4.13288	0.291039	0.00225851	ENSG00000086102	NFX1	protein_coding	9	1	33290512	33371157	p13.3	nuclear transcription factor, X-box binding 1 [Source:HGNC Symbol;Acc:HGNC:7803]		NFX1	4799	NM_001318758;NM_002504;NM_147134
PCK2_SIG	PCK2	PCK2_SIG	PCK2	SIG	8	1.48406	-0.0378629	-0.0539816	-0.0310761	0.0229055	0.137793	-0.556918	4.89231	4.99165	4.85048	-0.141177	0.577584	3.06637	1.77445	6.33811	6.22438	6.45184	0.227461	0.00216678	ENSG00000100889	PCK2	protein_coding	14	1	24094053	24110598	q11.2	phosphoenolpyruvate carboxykinase 2, mitochondrial [Source:HGNC Symbol;Acc:HGNC:8725]	Phosphoenolpyruvate carboxykinase deficiency;PHOSPHOENOLPYRUVATE CARBOXYKINASE DEFICIENCY MITOCHONDRIAL	PCK2	5106	NM_001018073;NM_001291556;NM_001308054;NM_004563
EXOSC8_SIG	EXOSC8	EXOSC8_SIG	EXOSC8	SIG	10	-0.903444	-0.0355099	-0.0268743	-0.0391459	-0.0122716	0.36629	-0.827169	5.22078	5.31282	5.18203	-0.130792	0.408141	3.33187	1.77109	4.74634	4.61384	4.87884	0.264999	0.000862652	ENSG00000120699	EXOSC8	protein_coding	13	1	36998816	37009614	q13.3	exosome component 8 [Source:HGNC Symbol;Acc:HGNC:17035]	Pontocerebellar hypoplasia type 1;PONTOCEREBELLAR HYPOPLASIA TYPE 1C	EXOSC8	11340	NM_181503
DUT_SIG	DUT	DUT_SIG	DUT	SIG	17	-1.50538	-0.0037998	0.0487218	-0.0259142	-0.0746359	0.132226	-1.27261	7.04576	7.23074	6.96788	-0.262864	0.203157	3.7748	1.76932	6.55761	6.3862	6.72901	0.342811	0.000160133	ENSG00000128951	DUT	protein_coding	15	1	48331011	48343373	q21.1	deoxyuridine triphosphatase [Source:HGNC Symbol;Acc:HGNC:3078]		DUT	1854	NM_001025248;NM_001025249;NM_001330286;NM_001948
PPIP5K2_SIG	PPIP5K2	PPIP5K2_SIG	PPIP5K2	SIG	6	-1.7158	-0.00325407	0.0254729	-0.0153496	-0.0408225	0.0861986	-0.608057	7.1648	7.26233	7.12374	-0.138598	0.543149	3.10989	1.76906	4.12223	3.96941	4.27505	0.305633	0.00187158	ENSG00000145725	PPIP5K2	protein_coding	5	1	103120149	103212799	q21.1	diphosphoinositol pentakisphosphate kinase 2 [Source:HGNC Symbol;Acc:HGNC:29035]		PPIP5K2	23262	NM_001276277;NM_001281471;NM_001345871;NM_001345872;NM_001345873;NM_001345874;NM_001345875;NM_001345876;NM_001345877;NM_001345878;NM_015216
VEGFB_SIG	VEGFB	VEGFB_SIG	VEGFB	SIG	14	-1.12324	-0.0229497	-0.0104211	-0.0282249	-0.0178037	0.261334	-0.959805	4.96343	5.12619	4.8949	-0.231287	0.337154	3.45265	1.76271	2.79094	2.60797	2.97392	0.365951	0.000555116	ENSG00000173511	VEGFB	protein_coding	11	1	64234538	64238793	q13.1	vascular endothelial growth factor B [Source:HGNC Symbol;Acc:HGNC:12681]		VEGFB	7423	NM_001243733;NM_003377
CERKL_SIG	CERKL	CERKL_SIG	CERKL	SIG	33	0.992814	0.131488	0.117512	0.137373	0.0198611	0.320801	-0.0939784	0.334155	0.359249	0.32359	-0.0356589	0.925126	2.5862	1.76227	-0.0227728	-0.148062	0.102516	0.250578	0.00970408	ENSG00000188452	CERKL	protein_coding	2	-1	181536672	181680665	q31.3	ceramide kinase like [Source:HGNC Symbol;Acc:HGNC:21699]	Retinitis pigmentosa;RETINITIS PIGMENTOSA 26	CERKL	375298	NM_001030311;NM_001030312;NM_001030313;NM_001160277;NM_201548
MVK_SIG	MVK	MVK_SIG	MVK	SIG	7	-0.0442776	-0.229343	-0.228468	-0.229711	-0.00124254	0.964683	-0.926748	2.81855	2.95198	2.76238	-0.189602	0.354057	3.41552	1.75983	3.51286	3.29291	3.7328	0.439895	0.000636602	ENSG00000110921	MVK	protein_coding	12	1	109573255	109598125	q24.11	mevalonate kinase [Source:HGNC Symbol;Acc:HGNC:7530]	Disseminated superficial actinic porokeratosis;HYPER-IgD SYNDROME;Hyperimmunoglobulinemia D with periodic fever;MEVALONIC ACIDURIA;POROKERATOSIS 3 MULTIPLE TYPES;Porokeratosis of Mibelli	MVK	4598	NM_000431;NM_001114185;NM_001301182
IL6R_SIG	IL6R	IL6R_SIG	IL6R	SIG	99	2.37392	0.0220675	-0.0363174	0.0466507	0.0829681	0.0176002	2.48803	6.72834	6.02196	7.02577	1.00381	0.0128453		1.7593						ENSG00000160712	IL6R	protein_coding	1	1	154405193	154469450	q21.3	interleukin 6 receptor [Source:HGNC Symbol;Acc:HGNC:6019]	INTERLEUKIN 6 SERUM LEVEL OF QUANTITATIVE TRAIT LOCUS;SOLUBLE INTERLEUKIN-6 RECEPTOR SERUM LEVEL OF QUANTITATIVE TRAIT LOCUS	IL6R	3570	NM_000565;NM_001206866;NM_181359
CDS2_SIG	CDS2	CDS2_SIG	CDS2	SIG	21	-0.820591	0.30225	0.31616	0.296394	-0.0197661	0.41188	-0.716732	7.07871	7.19175	7.03112	-0.160636	0.47354	3.20442	1.75906	4.18519	4.00473	4.36564	0.360909	0.00135333	ENSG00000101290	CDS2	protein_coding	20	1	5126879	5197887	p12.3	CDP-diacylglycerol synthase 2 [Source:HGNC Symbol;Acc:HGNC:1801]		CDS2	8760	NM_003818
HMBS_SIG	HMBS	HMBS_SIG	HMBS	SIG	14	1.21941	-0.226309	-0.359368	-0.170284	0.189084	0.222689	1.4562	7.01519	6.34019	7.2994	0.959216	0.145339	1.02952	1.75767	5.12185	5.09564	5.14806	0.0524189	0.303236	ENSG00000256269	HMBS	protein_coding	11	1	119084866	119093549	q23.3	hydroxymethylbilane synthase [Source:HGNC Symbol;Acc:HGNC:4982]	Acute intermittent porphyria;PORPHYRIA ACUTE INTERMITTENT	HMBS	3145	NM_000190;NM_001024382;NM_001258208;NM_001258209
DAP_SIG	DAP	DAP_SIG	DAP	SIG	2	1.04753	0.0590171	0.0496606	0.0629567	0.0132961	0.294856	-1.88415	6.36546	6.60687	6.26381	-0.343069	0.0595451	4.36686	1.75554	3.62169	3.27168	3.97171	0.70003	1.26045e-05
HERC6_SIG	HERC6	HERC6_SIG	HERC6	SIG	14	1.92171	0.16977	0.0411097	0.223943	0.182834	0.0546417	1.30566	4.46315	4.12403	4.60594	0.481915	0.191669	1.16915	1.74995	2.26916	2.21849	2.31982	0.101328	0.242345	ENSG00000138642	HERC6	protein_coding	4	1	88378739	88443111	q22.1	HECT and RLD domain containing E3 ubiquitin protein ligase family member 6 [Source:HGNC Symbol;Acc:HGNC:26072]		HERC6	55008	NM_001165136;NM_017912
CDK17_SIG	CDK17	CDK17_SIG	CDK17	SIG	11	0.450607	0.296445	0.288189	0.299922	0.0117322	0.652272	-1.59068	5.65536	5.85216	5.5725	-0.279658	0.111681	4.0621	1.74756	3.40363	3.1196	3.68766	0.568065	4.86325e-05	ENSG00000059758	CDK17	protein_coding	12	-1	96278261	96400480	q23.1	cyclin dependent kinase 17 [Source:HGNC Symbol;Acc:HGNC:8750]		CDK17	5128	NM_001170464;NM_002595
CENPA_TF	CENPA	CENPA_TF	CENPA	TF	153	-1.03415	0.035915	0.0813293	0.0167931	-0.0645362	0.301067	-1.44778	3.69511	4.07141	3.53667	-0.534741	0.147677	3.91736	1.74625	6.08988	5.92226	6.2575	0.335239	8.95233e-05	ENSG00000115163	CENPA	protein_coding	2	1	26764289	26801067	p23.3	centromere protein A [Source:HGNC Symbol;Acc:HGNC:1851]		CENPA	1058	NM_001042426;NM_001809
UBA52_SIG	UBA52	UBA52_SIG	UBA52	SIG	25	-0.886649	0.732848	0.763507	0.719939	-0.0435683	0.375268	0.0815166	8.73419	8.72286	8.73895	0.0160901	0.935031	2.38457	1.74378	1.33026	1.11488	1.54563	0.430751	0.0170992	ENSG00000221983	UBA52	protein_coding	19	1	18571730	18577550	p13.11	ubiquitin A-52 residue ribosomal protein fusion product 1 [Source:HGNC Symbol;Acc:HGNC:12458]		UBA52	7311	NM_001033930;NM_001321017;NM_001321018;NM_001321019;NM_001321020;NM_001321021;NM_001321022;NM_003333
P2RY14_SIG	P2RY14	P2RY14_SIG	P2RY14	SIG	21	1.33825	0.0479806	0.0190721	0.0601526	0.0410805	0.180816	2.45906	3.04537	1.85035	3.54853	1.69818	0.0139299		1.73882						ENSG00000174944	P2RY14	protein_coding	3	-1	151212117	151278542	q25.1	purinergic receptor P2Y14 [Source:HGNC Symbol;Acc:HGNC:16442]		P2RY14	9934	NM_001081455;NM_014879
ACP2_SIG	ACP2	ACP2_SIG	ACP2	SIG	6	0.278638	-0.154756	-0.158682	-0.153103	0.00557903	0.780523	0.724897	4.31467	4.23519	4.34813	0.112937	0.468515	1.73175	1.73711	-0.308008	-0.407373	-0.208643	0.198729	0.0833179	ENSG00000134575	ACP2	protein_coding	11	-1	47239302	47248840	p11.2	acid phosphatase 2, lysosomal [Source:HGNC Symbol;Acc:HGNC:123]	ACID PHOSPHATASE DEFICIENCY	ACP2	53	NM_001302489;NM_001302490;NM_001302491;NM_001302492;NM_001357016;NM_001610
DUSP16_SIG	DUSP16	DUSP16_SIG	DUSP16	SIG	27	3.36907	-0.0453654	-0.0960335	-0.0240315	0.072002	0.000754212	1.93681	4.65368	4.27682	4.81236	0.535535	0.0527684	0.518581	1.73622	0.671752	0.648828	0.694676	0.045848	0.604053	ENSG00000111266	DUSP16	protein_coding	12	-1	12474210	12562383	p13.2	dual specificity phosphatase 16 [Source:HGNC Symbol;Acc:HGNC:17909]		DUSP16	80824	NM_030640
TAF5_TF	TAF5	TAF5_TF	TAF5	TF	52	-0.901803	0.0103777	0.0216557	0.00562903	-0.0160266	0.367162	-1.51626	3.74893	3.93405	3.67098	-0.263062	0.129453	3.97151	1.73612	3.3977	3.20657	3.58883	0.382265	7.14177e-05	ENSG00000148835	TAF5	protein_coding	10	1	103367976	103389065	q24.33	TATA-box binding protein associated factor 5 [Source:HGNC Symbol;Acc:HGNC:11539]		TAF5	6877	NM_006951;NM_139052
MTM1_SIG	MTM1	MTM1_SIG	MTM1	SIG	11	0.0242802	0.0580042	0.0576691	0.0581453	0.000476132	0.980629	-1.1095	5.46122	5.68157	5.36845	-0.313123	0.267217	3.55605	1.72998	0.553126	0.367984	0.738269	0.370285	0.000376467	ENSG00000171100	MTM1	protein_coding	X	1	150568619	150673322	q28	myotubularin 1 [Source:HGNC Symbol;Acc:HGNC:7448]	MYOPATHY CENTRONUCLEAR X-LINKED;MYOTUBULAR MYOPATHY X-LINKED;X-linked centronuclear myopathy;X-linked myotubular myopathy-abnormal genitalia syndrome	MTM1	4534	NM_000252
NDUFS2_SIG	NDUFS2	NDUFS2_SIG	NDUFS2	SIG	4	0.569725	0.0453998	0.0375168	0.0487189	0.0112021	0.568864	1.09071	6.33901	6.25471	6.37451	0.119803	0.275401	1.3549	1.72931	6.34365	6.30689	6.38041	0.0735278	0.175449	ENSG00000158864	NDUFS2	protein_coding	1	1	161197104	161214395	q23.3	NADH:ubiquinone oxidoreductase core subunit S2 [Source:HGNC Symbol;Acc:HGNC:7708]	Isolated complex I deficiency;Leber hereditary optic neuropathy;Leigh syndrome with cardiomyopathy;Leigh syndrome with leukodystrophy;MITOCHONDRIAL COMPLEX I DEFICIENCY NUCLEAR TYPE 6	NDUFS2	4720	NM_001166159;NM_004550
RECQL_SIG	RECQL	RECQL_SIG	RECQL	SIG	8	-2.49736	0.0030682	0.0358907	-0.0107518	-0.0466425	0.0125121	-0.55815	5.59582	5.68573	5.55796	-0.127771	0.576742	3.00249	1.72841	3.37148	3.22747	3.51549	0.288023	0.00267779	ENSG00000004700	RECQL	protein_coding	12	-1	21468910	21501669	p12.1	RecQ like helicase [Source:HGNC Symbol;Acc:HGNC:9948]		RECQL	5965	NM_002907;NM_032941
DHX36_SIG	DHX36	DHX36_SIG	DHX36	SIG	19	-0.357403	0.241413	0.248655	0.238363	-0.0102917	0.72079	-0.693861	5.83456	5.92197	5.79776	-0.124215	0.48777	3.13771	1.72806	5.15024	5.04297	5.25751	0.214534	0.00170274	ENSG00000174953	DHX36	protein_coding	3	-1	154272546	154324487	q25.2	DEAH-box helicase 36 [Source:HGNC Symbol;Acc:HGNC:14410]		DHX36	170506	NM_001114397;NM_020865
MFN1_SIG	MFN1	MFN1_SIG	MFN1	SIG	13	0.283559	0.242892	0.238468	0.244754	0.00628601	0.776748	0.143441	5.5722	5.5558	5.57911	0.0233146	0.885942	2.29879	1.72691	3.03539	2.94466	3.12611	0.181444	0.0215171	ENSG00000171109	MFN1	protein_coding	3	1	179347709	179394936	q26.33	mitofusin 1 [Source:HGNC Symbol;Acc:HGNC:18262]		MFN1	55669	NM_033540
RNF113A_SIG	RNF113A	RNF113A_SIG	RNF113A	SIG	9	0.0700979	0.120463	0.119408	0.120908	0.0014997	0.944116	0.0213786	4.21715	4.21412	4.21843	0.0043065	0.982944	2.42076	1.72686	2.29712	2.16465	2.42959	0.264942	0.0154879	ENSG00000125352	RNF113A	protein_coding	X	-1	119870475	119871827	q24	ring finger protein 113A [Source:HGNC Symbol;Acc:HGNC:12974]	Trichothiodystrophy;TRICHOTHIODYSTROPHY 5 NONPHOTOSENSITIVE;X-LINKED TRICHOTHIODYSTROPHY	RNF113A	7737	NM_006978
CACNA1C_SIG	CACNA1C	CACNA1C_SIG	CACNA1C	SIG	16	0.0116864	-0.0381644	-0.0383251	-0.0380967	0.000228364	0.990676	2.43959	2.17253	0.97172	2.67813	1.70641	0.0147041		1.72505						ENSG00000151067	CACNA1C	protein_coding	12	1	1970786	2697950	p13.33	calcium voltage-gated channel subunit alpha1 C [Source:HGNC Symbol;Acc:HGNC:1390]	Brugada syndrome;BRUGADA SYNDROME 3;TIMOTHY SYNDROME	CACNA1C	775	NM_000719;NM_001129827;NM_001129829;NM_001129830;NM_001129831;NM_001129832;NM_001129833;NM_001129834;NM_001129835;NM_001129836;NM_001129837;NM_001129838;NM_001129839;NM_001129840;NM_001129841;NM_001129842;NM_001129843;NM_001129844;NM_001129846;NM_001167623;NM_001167624;NM_001167625;NM_199460
RWDD3_SIG	RWDD3	RWDD3_SIG	RWDD3	SIG	16	-0.0835961	-0.194702	-0.194041	-0.194981	-0.000939882	0.933378	-0.401971	3.93997	3.99235	3.91792	-0.0744333	0.687706	2.8414	1.72494	0.0610931	-0.0547625	0.176949	0.231711	0.00449161	ENSG00000122481	RWDD3	protein_coding	1	1	95234210	95247225	p21.3	RWD domain containing 3 [Source:HGNC Symbol;Acc:HGNC:21393]		RWDD3	25950	NM_001128142;NM_001199682;NM_001278247;NM_001278248;NM_015485
PRSS36_SIG	PRSS36	PRSS36_SIG	PRSS36	SIG	24	1.03311	-0.0868425	-0.102334	-0.0803199	0.0220136	0.301553	0.162281	1.25141	1.18165	1.28078	0.0991244	0.871084	2.2764	1.72441	0.0944576	0.00451733	0.184398	0.179881	0.022822	ENSG00000178226	PRSS36	protein_coding	16	-1	31138925	31150094	p11.2	serine protease 36 [Source:HGNC Symbol;Acc:HGNC:26906]		PRSS36	146547	NM_001258290;NM_001258291;NM_173502
PGAM1_SIG	PGAM1	PGAM1_SIG	PGAM1	SIG	7	-0.659642	0.25813	0.267569	0.254156	-0.0134127	0.509483	-0.174987	6.0543	6.07477	6.04568	-0.0290927	0.86109	2.61227	1.72342	7.22408	7.09202	7.35614	0.264123	0.00899435	ENSG00000171314	PGAM1	protein_coding	10	1	97426191	97433444	q24.1	phosphoglycerate mutase 1 [Source:HGNC Symbol;Acc:HGNC:8888]		PGAM1	5223	NM_001317079;NM_002629
VWF_SIG	VWF	VWF_SIG	VWF	SIG	16	1.67781	-0.142819	-0.178677	-0.127721	0.0509566	0.0933845	2.43673	0.986087	0.119733	1.35087	1.23114	0.0148208		1.72303						ENSG00000110799	VWF	protein_coding	12	-1	5948874	6124770	p13.31	von Willebrand factor [Source:HGNC Symbol;Acc:HGNC:12726]	von Willebrand disease type 1;VON WILLEBRAND DISEASE TYPE 1;VON WILLEBRAND DISEASE TYPE 2;Von Willebrand disease type 2A;VON WILLEBRAND DISEASE TYPE 2B;von Willebrand disease type 2M;von Willebrand disease type 2N;von Willebrand disease type 3;VON WILLEBRAND DISEASE TYPE 3	VWF	7450	NM_000552
NEK8_SIG	NEK8	NEK8_SIG	NEK8	SIG	38	1.25905	-0.00722567	-0.0198435	-0.00191291	0.0179306	0.208012	0.0830599	3.79605	3.77997	3.80282	0.022849	0.933804	2.35271	1.72235	1.31481	1.16577	1.46385	0.298079	0.0186374
PPIL4_SIG	PPIL4	PPIL4_SIG	PPIL4	SIG	4	-0.438328	0.053042	0.0594535	0.0503425	-0.00911102	0.661149	-1.0405	4.90452	5.0483	4.84399	-0.204311	0.298108	3.47449	1.72109	3.53185	3.33508	3.72862	0.393536	0.000511824	ENSG00000131013	PPIL4	protein_coding	6	-1	149504733	149546038	q25.1	peptidylprolyl isomerase like 4 [Source:HGNC Symbol;Acc:HGNC:15702]		PPIL4	85313	NM_139126
SLC25A30_SIG	SLC25A30	SLC25A30_SIG	SLC25A30	SIG	32	-0.271905	0.0443485	0.0507993	0.0416323	-0.00916698	0.785695	-1.13871	5.96414	6.32988	5.81014	-0.519733	0.254823	3.57153	1.72026	3.19067	2.99125	3.3901	0.398847	0.000354902	ENSG00000174032	SLC25A30	protein_coding	13	-1	45393316	45418455	q14.13	solute carrier family 25 member 30 [Source:HGNC Symbol;Acc:HGNC:27371]		SLC25A30	253512	NM_001010875;NM_001286806;NM_001286807
CMAS_SIG	CMAS	CMAS_SIG	CMAS	SIG	17	1.37086	0.119736	0.0870183	0.133512	0.0464936	0.170418	0.853902	5.48243	5.32167	5.55012	0.228454	0.393159	1.57483	1.71737	3.90729	3.85143	3.96315	0.111722	0.115296	ENSG00000111726	CMAS	protein_coding	12	1	22046218	22065674	p12.1	cytidine monophosphate N-acetylneuraminic acid synthetase [Source:HGNC Symbol;Acc:HGNC:18290]		CMAS	55907	NM_018686
GZMK_SIG	GZMK	GZMK_SIG	GZMK	SIG	12	2.4725	-0.45096	-0.666983	-0.360002	0.306981	0.013417	2.42859	3.38362	2.45031	3.7766	1.32628	0.0151578		1.71727						ENSG00000113088	GZMK	protein_coding	5	1	55024253	55034570	q11.2	granzyme K [Source:HGNC Symbol;Acc:HGNC:4711]		GZMK	3003	NM_002104
CD40LG_SIG	CD40LG	CD40LG_SIG	CD40LG	SIG	12	2.77201	-0.269995	-0.464757	-0.18799	0.276767	0.00557119	2.42775	1.373	0.343799	1.80635	1.46255	0.0151927		1.71668						ENSG00000102245	CD40LG	protein_coding	X	1	136648193	136660390	q26.3	CD40 ligand [Source:HGNC Symbol;Acc:HGNC:11935]	IMMUNODEFICIENCY WITH HYPER-IgM TYPE 1;X-linked hyper-IgM syndrome	CD40LG	959	NM_000074
AICDA_SIG	AICDA	AICDA_SIG	AICDA	SIG	4	2.72486	-0.118353	-0.151148	-0.104544	0.0466041	0.00643297							2.42087	1.71181	2.13474	1.85872	2.41075	0.552025	0.0154834	ENSG00000111732	AICDA	protein_coding	12	-1	8602170	8612867	p13.31	activation induced cytidine deaminase [Source:HGNC Symbol;Acc:HGNC:13203]	Hyper-IgM syndrome type 2;IMMUNODEFICIENCY WITH HYPER-IgM TYPE 2	AICDA	57379	NM_001330343;NM_020661
ABCF2_SIG	ABCF2	ABCF2_SIG	ABCF2	SIG	12	-2.27909	-0.0442008	0.00335338	-0.0642236	-0.067577	0.0226614	-0.724284	5.7515	5.84464	5.71229	-0.132359	0.468891	3.14112	1.70896	7.18441	7.02162	7.3472	0.325575	0.00168305	ENSG00000033050	ABCF2	protein_coding	7	-1	151211484	151227205	q36.1	ATP binding cassette subfamily F member 2 [Source:HGNC Symbol;Acc:HGNC:71]		ABCF2	10061	NM_007189
ATF3_SIG	ATF3	ATF3_SIG	ATF3	SIG	23	-1.08368	0.0127276	0.0362267	0.00283325	-0.0333935	0.278507	-1.67889	0.990977	1.54899	0.756023	-0.792968	0.0931733	4.09495	1.70841	1.82361	1.36022	2.287	0.926782	4.22253e-05	ENSG00000162772	ATF3	protein_coding	1	1	212565334	212620777	q32.3	activating transcription factor 3 [Source:HGNC Symbol;Acc:HGNC:785]		ATF3	467	NM_001030287;NM_001040619;NM_001206484;NM_001206486;NM_001206488;NM_001674
ATF3_TF	ATF3	ATF3_TF	ATF3	TF	35	-0.818364	0.0425839	0.0572685	0.0364009	-0.0208676	0.413149	-1.67889	0.990977	1.54899	0.756023	-0.792968	0.0931733	4.09495	1.70841	1.82361	1.36022	2.287	0.926782	4.22253e-05	ENSG00000162772	ATF3	protein_coding	1	1	212565334	212620777	q32.3	activating transcription factor 3 [Source:HGNC Symbol;Acc:HGNC:785]		ATF3	467	NM_001030287;NM_001040619;NM_001206484;NM_001206486;NM_001206488;NM_001674
MCTS1_SIG	MCTS1	MCTS1_SIG	MCTS1	SIG	51	-0.581151	-0.141091	-0.127018	-0.147017	-0.0199981	0.561139	-0.0414204	6.40856	6.41535	6.40571	-0.00964423	0.966961	2.45543	1.70696	4.78398	4.70244	4.86551	0.163074	0.0140718	ENSG00000232119	MCTS1	protein_coding	X	1	120594010	120621159	q24	MCTS1, re-initiation and release factor [Source:HGNC Symbol;Acc:HGNC:23357]		MCTS1	28985	NM_001137554;NM_014060
IGHMBP2_SIG	IGHMBP2	IGHMBP2_SIG	IGHMBP2	SIG	3	-2.01115	0.204958	0.227048	0.195657	-0.0313915	0.0443091	0.0616446	5.09939	5.08929	5.10365	0.0143555	0.950846	2.35185	1.7066	2.19546	2.04682	2.34409	0.297268	0.0186802	ENSG00000132740	IGHMBP2	protein_coding	11	1	68903842	68940602	q13.3	immunoglobulin mu DNA binding protein 2 [Source:HGNC Symbol;Acc:HGNC:5542]	CHARCOT-MARIE-TOOTH DISEASE AXONAL TYPE 2S;Charcot-Marie-Tooth disease type 2S;SPINAL MUSCULAR ATROPHY DISTAL AUTOSOMAL RECESSIVE 1;Spinal Muscular Atrophy with Respiratory Distress 1;Spinal muscular atrophy with respiratory distress type 1	IGHMBP2	3508	NM_002180
[truncated: 7,415 more rows]

## Sheet: Table S2
Table S2: Functional enrichment analysis upregulated and downregulated genes in m.CR vs m.PR tumors RNA-seq
Upregulated Genes
#Name	Total_item	Num_item	Num_list	Num_list_item	Ori_P	Adj_P	Odds_Ratio	Intersected_items
[truncated: 47 more rows]

## Sheet: Table S3
Table S3: Differential Expression analysis results of CART T cells treated with No tumor, CR tumors or GPR65 KO tumors
[truncated: 15,777 more rows]

[truncated: 2 more sheets: Table S4, Table S5]
